# Supplementary material for: Monocarboxylate Transporters Are Involved in Extracellular Matrix Remodelling in Pancreatic Ductal Adenocarcinoma
Source: Cancers (Basel). 2022 Mar 2;14(5):1298. doi: 10.3390/cancers14051298 (PMC8909080; doi:10.3390/cancers14051298)
Supplement: Supplementary file 1 [file cancers-14-01298-s001.zip]

Archive with 1 entries (1 files):
- cancers-1585424-supplementary.xlsx
