# Supplementary material for: Monocarboxylate Transporters Are Involved in Extracellular Matrix Remodelling in Pancreatic Ductal Adenocarcinoma
Source: Cancers (Basel). 2022 Mar 2;14(5):1298. doi: 10.3390/cancers14051298 (PMC8909080; doi:10.3390/cancers14051298)
Supplement: Supplementary file 1 [file cancers-14-01298-s001.zip › cancers-1585424-supplementary.xlsx]

## Sheet: Table S1
Supplementary Table S1. The summary of the RNA-sequencing studies of pancreatic ductal adenocarcinoma (PDAC) samples collated from GEO
Study ID	Type of sample	Number of samples	Reference
GSE119794	Paired PDAC tumour and non-tumour tissue	20	Lin et al. 2019
GSE93326	Paired PDAC stroma and epithelium	132	Maurer et al. 2019
GSE93326	Additional PDAC stroma	57	Maurer et al. 2019
GSE93326	Additional PDAC tumour tissue	15	Maurer et al. 2019
GSE79668	PDAC tumour tissue from short- and long-term survivors	27	Kirby et al. 2016
GSE79668	Additional PDAC tumour tissue with no survival data	24	Kirby et al. 2016
GSE131050	PDAC tumour tissue	47	Rashid et al. 2020

## Sheet: Table S2
Supplementary Table S2. List of differentially expressed genes in PDAC stroma relative to epithelium
Ensembl ID	Gene_name	FDR	logFC	logCPM	PValue
ENSG00000102554	KLF5	1.69044e-126	-4.16209	6.41793	1.22283e-130
ENSG00000163453	IGFBP7	3.24387e-101	4.15458	9.00084	4.6931e-105
ENSG00000011465	DCN	4.24353e-97	4.84594	9.42232	9.20904e-101
ENSG00000163430	FSTL1	5.1646e-95	3.39136	8.42724	1.49439e-98
ENSG00000139329	LUM	1.39216e-93	4.36513	11.1641	5.0353e-97
ENSG00000129116	PALLD	5.35166e-92	2.92289	8.84406	2.32277e-95
ENSG00000196628	TCF4	2.07874e-89	3.8144	7.30172	1.0526e-92
ENSG00000196975	ANXA4	4.16327e-88	-2.86958	7.42888	2.4093e-91
ENSG00000120594	PLXDC2	9.90556e-87	4.15158	8.63811	6.44893e-90
ENSG00000162733	DDR2	3.10199e-85	4.09747	7.15458	2.24391e-88
ENSG00000064651	SLC12A2	2.38166e-83	-3.30151	7.39334	1.89513e-86
ENSG00000092820	EZR	3.53264e-83	-2.69587	7.04268	3.06653e-86
ENSG00000134853	PDGFRA	2.54778e-82	4.78374	7.27604	2.39592e-85
ENSG00000168542	COL3A1	5.22937e-82	4.36842	11.6939	5.29595e-85
ENSG00000122786	CALD1	1.31303e-80	3.75309	9.60855	1.42473e-83
ENSG00000119681	LTBP2	2.89554e-80	4.10108	7.79088	3.35132e-83
ENSG00000122641	INHBA	3.62685e-80	4.34348	8.89119	4.4601e-83
ENSG00000138758	SEPTIN11	3.62815e-80	2.26722	8.73049	4.72415e-83
ENSG00000113721	PDGFRB	1.95958e-79	3.88226	6.78717	2.69329e-82
ENSG00000091986	CCDC80	6.10881e-79	4.63239	8.8581	8.83797e-82
ENSG00000187955	COL14A1	7.92049e-79	5.50214	7.23351	1.22295e-81
ENSG00000106258	CYP3A5	7.92049e-79	-3.98661	5.78258	1.26049e-81
ENSG00000189184	PCDH18	3.03334e-78	4.41353	5.3178	5.04678e-81
ENSG00000113140	SPARC	6.14217e-77	3.97179	10.9814	1.06635e-79
ENSG00000166147	FBN1	1.02579e-76	4.23841	8.86823	1.8551e-79
ENSG00000050165	DKK3	1.07225e-76	3.82118	6.7999	2.01667e-79
ENSG00000140937	CDH11	1.95685e-76	4.30393	8.0471	3.82197e-79
ENSG00000141753	IGFBP4	6.50106e-76	2.46089	7.30039	1.31677e-78
ENSG00000143153	ATP1B1	1.18041e-75	-3.9637	7.51276	2.47627e-78
ENSG00000115594	IL1R1	1.239e-75	3.16014	7.5299	2.68879e-78
ENSG00000123384	LRP1	1.63518e-75	2.64515	8.01724	3.66686e-78
ENSG00000112378	PERP	3.27792e-75	-2.48013	6.29538	7.58778e-78
ENSG00000196569	LAMA2	3.96429e-75	4.17977	6.95856	9.46336e-78
ENSG00000091136	LAMB1	3.55166e-73	2.32813	7.66804	8.73526e-76
ENSG00000169554	ZEB2	4.77739e-73	3.59494	6.83926	1.20955e-75
ENSG00000026025	VIM	4.93119e-72	3.46252	7.82976	1.28417e-74
ENSG00000049323	LTBP1	1.29186e-71	3.10872	7.34409	3.45767e-74
ENSG00000203930	LINC00632	2.07226e-71	4.24575	7.09311	5.69631e-74
ENSG00000065534	MYLK	3.1268e-71	3.48179	6.83462	8.82127e-74
ENSG00000091409	ITGA6	3.21917e-71	-2.6969	7.58264	9.31471e-74
ENSG00000117335	CD46	5.25709e-71	-1.73525	7.37181	1.55918e-73
ENSG00000144642	RBMS3	5.74114e-71	4.29962	5.25017	1.74427e-73
ENSG00000115935	WIPF1	5.76556e-71	3.17057	6.28925	1.7934e-73
ENSG00000113083	LOX	6.13387e-71	4.2552	7.04063	1.95233e-73
ENSG00000136235	GPNMB	6.23968e-71	3.90837	7.4642	2.03114e-73
ENSG00000165029	ABCA1	7.04379e-71	2.6729	6.64953	2.34385e-73
ENSG00000255248	MIR100HG	7.16574e-71	4.13236	5.35257	2.43627e-73
ENSG00000106823	ECM2	9.6512e-71	3.82881	5.03063	3.35111e-73
ENSG00000129009	ISLR	9.65945e-71	4.51468	7.31668	3.42385e-73
ENSG00000182326	C1S	4.0556e-70	4.04742	7.79361	1.46687e-72
ENSG00000109099	PMP22	1.10753e-69	3.40489	7.06897	4.08593e-72
ENSG00000103196	CRISPLD2	1.4618e-69	3.97869	6.66228	5.49867e-72
ENSG00000132386	SERPINF1	3.01362e-69	4.44881	6.39509	1.15539e-71
ENSG00000175899	A2M	3.35905e-69	3.29287	7.97584	1.31213e-71
ENSG00000118523	CCN2	8.2246e-69	4.20858	9.07212	3.27223e-71
ENSG00000169604	ANTXR1	1.01612e-68	3.66792	9.1429	4.11625e-71
ENSG00000106819	ASPN	1.26143e-68	4.12185	7.2341	5.20122e-71
ENSG00000182492	BGN	9.49782e-68	4.07969	9.84109	3.98491e-70
ENSG00000162745	OLFML2B	1.04487e-67	4.51018	5.36299	4.45946e-70
ENSG00000163359	COL6A3	4.95847e-67	3.97823	10.0796	2.15212e-69
ENSG00000169826	CSGALNACT2	5.84534e-67	2.46938	4.9395	2.57932e-69
ENSG00000138771	SHROOM3	5.93791e-67	-3.3647	4.96619	2.66312e-69
ENSG00000143341	HMCN1	1.0903e-66	4.64954	7.68023	4.99428e-69
ENSG00000197702	PARVA	1.0903e-66	1.7568	7.04071	5.04771e-69
ENSG00000137573	SULF1	2.25542e-66	4.02797	9.48133	1.06049e-68
ENSG00000182534	MXRA7	2.99561e-66	3.01269	5.97441	1.4302e-68
ENSG00000168461	RAB31	5.51644e-66	3.15429	6.84644	2.67362e-68
ENSG00000204262	COL5A2	9.07665e-66	3.94447	8.41191	4.46479e-68
ENSG00000131389	SLC6A6	2.26672e-65	2.97846	7.15474	1.13139e-67
ENSG00000143387	CTSK	2.81398e-65	4.35232	6.36899	1.4249e-67
ENSG00000164294	GPX8	5.3716e-65	2.69515	5.38696	2.75885e-67
ENSG00000148516	ZEB1	7.87157e-65	3.43064	8.02278	4.09977e-67
ENSG00000159674	SPON2	8.09758e-65	3.4841	4.35855	4.27606e-67
ENSG00000181104	F2R	9.90658e-65	3.5493	7.97538	5.303e-67
ENSG00000115461	IGFBP5	1.34257e-64	4.493	9.91127	7.28391e-67
ENSG00000187498	COL4A1	1.64448e-64	3.71464	8.52723	9.04082e-67
ENSG00000157224	CLDN12	2.82335e-64	-2.12596	4.43613	1.57261e-66
ENSG00000172403	SYNPO2	2.95343e-64	4.42437	6.28263	1.66643e-66
ENSG00000174099	MSRB3	4.95473e-64	3.88884	5.93022	2.83148e-66
ENSG00000141232	TOB1	1.11667e-63	-2.33792	5.80187	6.46218e-66
ENSG00000038427	VCAN	2.07305e-63	3.23218	11.4089	1.21468e-65
ENSG00000136040	PLXNC1	4.52197e-63	3.23863	5.413	2.6823e-65
ENSG00000123500	COL10A1	4.85575e-63	4.28548	8.16222	2.91542e-65
ENSG00000189320	FAM180A	7.19851e-63	6.17325	2.31163	4.37409e-65
ENSG00000107796	ACTA2	9.01498e-63	3.98008	6.79408	5.54306e-65
ENSG00000169439	SDC2	1.00198e-62	3.5154	6.41137	6.23339e-65
ENSG00000144857	BOC	1.00577e-62	5.15562	3.77954	6.35239e-65
ENSG00000169504	CLIC4	1.00577e-62	2.12434	6.62692	6.40244e-65
ENSG00000163251	FZD5	1.04649e-62	-3.95498	4.21047	6.73741e-65
ENSG00000076554	TPD52	1.87319e-62	-3.30774	4.1943	1.21953e-64
ENSG00000107186	MPDZ	3.73313e-62	3.51822	5.09445	2.45743e-64
ENSG00000115159	GPD2	3.99271e-62	-1.90088	4.75788	2.65718e-64
ENSG00000137801	THBS1	6.5607e-62	3.73096	9.52202	4.42015e-64
ENSG00000111057	KRT18	6.5607e-62	-2.92824	5.13181	4.46112e-64
ENSG00000149257	SERPINH1	6.62387e-62	2.74143	6.00971	4.55199e-64
ENSG00000135905	DOCK10	8.67416e-62	3.3467	5.54153	6.02372e-64
ENSG00000106991	ENG	8.70572e-62	4.20227	5.89805	6.10862e-64
ENSG00000149591	TAGLN	9.35501e-62	4.27318	4.91403	6.63188e-64
ENSG00000013588	GPRC5A	1.30072e-61	-3.5525	8.45381	9.31505e-64
ENSG00000104415	CCN4	3.09537e-61	4.20841	5.78544	2.23913e-63
ENSG00000109654	TRIM2	4.62145e-61	-2.03981	6.23271	3.37649e-63
ENSG00000164692	COL1A2	5.20667e-61	4.0648	11.7061	3.84173e-63
ENSG00000164741	DLC1	6.22807e-61	3.66163	5.35177	4.64042e-63
ENSG00000196924	FLNA	8.58883e-61	2.42677	7.19837	6.4615e-63
ENSG00000134871	COL4A2	1.46002e-60	3.74553	7.27219	1.10896e-62
ENSG00000079308	TNS1	1.53362e-60	2.9646	7.29051	1.17595e-62
ENSG00000078114	NEBL	1.64819e-60	-3.3575	4.20844	1.27572e-62
ENSG00000173517	PEAK1	1.75048e-60	1.88398	7.07722	1.36756e-62
ENSG00000215386	MIR99AHG	1.95708e-60	4.15727	4.43233	1.54313e-62
ENSG00000100234	TIMP3	1.97609e-60	4.3679	9.52672	1.57241e-62
ENSG00000079819	EPB41L2	3.95857e-60	2.61219	6.76978	3.17854e-62
ENSG00000127324	TSPAN8	7.53162e-60	-4.86523	6.26736	6.102e-62
ENSG00000113282	CLINT1	2.02859e-59	-1.60023	6.945	1.65821e-61
ENSG00000118762	PKD2	2.41e-59	2.33328	5.39437	1.98741e-61
ENSG00000236699	ARHGEF38	2.47311e-59	-4.68639	3.00973	2.05734e-61
ENSG00000188783	PRELP	2.84522e-59	5.00636	7.51207	2.38749e-61
ENSG00000170624	SGCD	3.21123e-59	4.64788	5.15451	2.71783e-61
ENSG00000166033	HTRA1	4.02655e-59	3.50476	5.9099	3.43702e-61
ENSG00000106483	SFRP4	4.06924e-59	5.51551	8.66445	3.50289e-61
ENSG00000007237	GAS7	4.1912e-59	4.35811	5.44322	3.66602e-61
ENSG00000163399	ATP1A1	4.1912e-59	-1.94615	6.52024	3.66851e-61
ENSG00000111341	MGP	4.51183e-59	4.45735	7.19611	3.98179e-61
ENSG00000116132	PRRX1	6.10543e-59	3.99264	7.41193	5.43235e-61
ENSG00000152583	SPARCL1	8.06609e-59	3.76166	7.96524	7.23521e-61
ENSG00000183160	TMEM119	9.83619e-59	5.29254	4.38663	8.89413e-61
ENSG00000039068	CDH1	1.04829e-58	-3.86888	6.54536	9.55472e-61
ENSG00000120820	GLT8D2	1.31315e-58	4.38136	4.63689	1.20638e-60
ENSG00000123096	SSPN	1.46306e-58	2.97161	5.31014	1.35469e-60
ENSG00000184226	PCDH9	1.56086e-58	4.13825	5.06119	1.45654e-60
ENSG00000163520	FBLN2	2.42543e-58	4.95935	4.52841	2.28086e-60
ENSG00000180817	PPA1	3.71982e-58	-1.86722	5.44302	3.525e-60
ENSG00000130635	COL5A1	3.85329e-58	4.0611	8.5542	3.67935e-60
ENSG00000182463	TSHZ2	4.42699e-58	3.0698	6.50229	4.25919e-60
ENSG00000143226	FCGR2A	5.26656e-58	3.53916	6.05954	5.10503e-60
ENSG00000111371	SLC38A1	6.3122e-58	-2.01494	6.53492	6.18824e-60
ENSG00000170421	KRT8	6.3122e-58	-3.27749	5.6646	6.20992e-60
ENSG00000124145	SDC4	1.51016e-57	-2.9555	6.32818	1.49661e-59
ENSG00000145147	SLIT2	2.81866e-57	3.89267	6.15639	2.81377e-59
ENSG00000138185	ENTPD1	2.99021e-57	3.16054	5.33372	3.00665e-59
ENSG00000079102	RUNX1T1	3.03264e-57	4.39194	6.01442	3.07125e-59
ENSG00000115339	GALNT3	3.57413e-57	-3.31928	5.62954	3.64549e-59
ENSG00000111816	FRK	3.97011e-57	-2.68454	5.24064	4.0781e-59
ENSG00000154122	ANKH	4.11753e-57	2.46956	6.40771	4.25931e-59
ENSG00000234456	MAGI2-AS3	4.7507e-57	3.82407	5.02156	4.94865e-59
ENSG00000101311	FERMT1	6.90669e-57	-3.07843	5.259	7.24443e-59
ENSG00000165929	TC2N	8.0713e-57	-2.99866	5.0811	8.52438e-59
ENSG00000128595	CALU	1.08093e-56	1.52904	8.439	1.14943e-58
ENSG00000164949	GEM	1.11859e-56	3.53646	5.78924	1.19757e-58
ENSG00000120756	PLS1	1.26293e-56	-4.31538	5.53933	1.36123e-58
ENSG00000153071	DAB2	3.94267e-56	2.52964	7.01462	4.27808e-58
ENSG00000198542	ITGBL1	4.06722e-56	4.44126	5.85174	4.44264e-58
ENSG00000129675	ARHGEF6	7.19541e-56	3.98184	5.26107	7.91162e-58
ENSG00000084636	COL16A1	7.26623e-56	4.08602	4.55121	8.04205e-58
ENSG00000119888	EPCAM	8.99674e-56	-4.19433	7.12894	1.00224e-57
ENSG00000170275	CRTAP	9.48487e-56	1.89066	5.92488	1.06348e-57
ENSG00000114346	ECT2	1.20902e-55	-2.70361	4.87191	1.36686e-57
ENSG00000125398	SOX9	1.20902e-55	-3.48454	5.44641	1.3731e-57
ENSG00000188921	HACD4	1.22855e-55	3.25986	4.34244	1.40416e-57
ENSG00000106392	C1GALT1	1.23524e-55	-2.14444	5.08774	1.42074e-57
ENSG00000157240	FZD1	1.54881e-55	3.16099	5.78508	1.7926e-57
ENSG00000113657	DPYSL3	1.68014e-55	3.38738	7.12874	1.95676e-57
ENSG00000107957	SH3PXD2A	1.79654e-55	2.82056	6.49926	2.10531e-57
ENSG00000154553	PDLIM3	2.40588e-55	3.8751	5.61843	2.8368e-57
ENSG00000008394	MGST1	3.91496e-55	-3.57882	3.99116	4.64448e-57
ENSG00000213949	ITGA1	5.3235e-55	2.18126	7.72614	6.354e-57
ENSG00000186340	THBS2	5.75209e-55	4.11986	7.68815	6.90717e-57
ENSG00000198087	CD2AP	6.67024e-55	-2.05857	7.4488	8.05794e-57
ENSG00000120306	CYSTM1	7.16113e-55	-2.73471	5.13424	8.70276e-57
ENSG00000181019	NQO1	1.01335e-54	-3.51297	4.64873	1.23884e-56
ENSG00000101335	MYL9	1.52493e-54	3.85557	6.42047	1.87528e-56
ENSG00000112414	ADGRG6	2.74687e-54	-3.48041	4.94595	3.39782e-56
ENSG00000164484	TMEM200A	3.91222e-54	3.70978	5.34903	4.86764e-56
ENSG00000072952	IRAG1	4.27341e-54	4.17948	5.21383	5.34795e-56
ENSG00000057657	PRDM1	5.46417e-54	2.62146	6.06317	6.87764e-56
ENSG00000087116	ADAMTS2	5.50792e-54	4.00757	5.93951	6.97256e-56
ENSG00000177469	CAVIN1	7.29271e-54	3.29184	6.06811	9.2847e-56
ENSG00000087245	MMP2	8.55943e-54	4.27104	7.96547	1.09593e-55
ENSG00000132849	PATJ	1.23994e-53	-2.51058	4.68357	1.60039e-55
ENSG00000163694	RBM47	1.23994e-53	-2.59628	5.40465	1.60554e-55
ENSG00000174348	PODN	1.24011e-53	4.26271	5.48193	1.61472e-55
ENSG00000008282	SYPL1	1.34369e-53	-1.43456	5.36762	1.75932e-55
ENSG00000166963	MAP1A	1.57589e-53	3.97604	5.88167	2.07473e-55
ENSG00000079150	FKBP7	1.66314e-53	2.8927	4.46235	2.20164e-55
ENSG00000164924	YWHAZ	1.87565e-53	-1.3898	9.20752	2.49653e-55
ENSG00000162576	MXRA8	2.31252e-53	3.85525	5.33338	3.09474e-55
ENSG00000133026	MYH10	3.2824e-53	3.24042	5.86415	4.41643e-55
ENSG00000179674	ARL14	4.34242e-53	-6.15133	1.58083	5.87407e-55
ENSG00000165424	ZCCHC24	4.70985e-53	3.78477	4.95773	6.40518e-55
ENSG00000116962	NID1	6.43788e-53	2.8621	6.93783	8.80178e-55
ENSG00000152818	UTRN	8.4547e-53	1.59797	7.76601	1.16203e-54
ENSG00000183853	KIRREL1	1.19988e-52	3.13852	5.83272	1.65782e-54
ENSG00000100097	LGALS1	2.1095e-52	3.4517	5.77833	2.92987e-54
ENSG00000144810	COL8A1	2.2045e-52	4.4488	7.97909	3.07775e-54
ENSG00000154096	THY1	2.42841e-52	4.18959	6.20172	3.40792e-54
ENSG00000112562	SMOC2	2.62799e-52	5.11199	5.65606	3.70702e-54
ENSG00000004776	HSPB6	2.69183e-52	5.44805	3.05808	3.81654e-54
ENSG00000134986	NREP	2.72196e-52	3.14516	4.56838	3.87895e-54
ENSG00000163697	APBB2	3.26269e-52	2.04747	6.16574	4.67313e-54
ENSG00000162614	NEXN	3.29197e-52	3.88248	5.60394	4.73888e-54
ENSG00000166923	GREM1	3.5118e-52	4.30484	8.47197	5.08073e-54
ENSG00000128833	MYO5C	4.46145e-52	-3.27369	4.72523	6.48692e-54
ENSG00000183722	LHFPL6	4.73369e-52	4.03864	6.94046	6.917e-54
ENSG00000161791	FMNL3	5.66676e-52	3.41624	5.3012	8.32141e-54
ENSG00000171345	KRT19	6.03337e-52	-3.63138	6.11888	8.90342e-54
ENSG00000137507	LRRC32	6.19742e-52	3.98985	6.1505	9.19032e-54
ENSG00000086548	CEACAM6	6.71774e-52	-4.38894	9.16771	1.00105e-53
ENSG00000138061	CYP1B1	8.75328e-52	4.00271	6.45217	1.31071e-53
ENSG00000147676	MAL2	1.16822e-51	-3.83605	6.81127	1.75773e-53
ENSG00000135926	TMBIM1	1.67881e-51	-1.54743	5.84084	2.53814e-53
ENSG00000114698	PLSCR4	2.21537e-51	2.14719	5.14965	3.36536e-53
ENSG00000137831	UACA	2.25094e-51	1.96415	8.66151	3.43568e-53
ENSG00000065361	ERBB3	2.59265e-51	-4.57237	5.56462	3.976e-53
ENSG00000182107	TMEM30B	3.25416e-51	-2.38748	4.49473	5.014e-53
ENSG00000140285	FGF7	3.39628e-51	5.37192	5.52022	5.25756e-53
ENSG00000183742	MACC1	3.97387e-51	-3.30256	5.38688	6.18042e-53
ENSG00000138434	ITPRID2	4.19743e-51	-1.6702	6.44286	6.55848e-53
ENSG00000079931	MOXD1	4.68918e-51	4.43021	6.4075	7.36077e-53
ENSG00000079385	CEACAM1	6.1439e-51	-3.90319	5.59144	9.68873e-53
ENSG00000157654	PALM2AKAP2	6.24734e-51	2.17856	6.71502	9.89704e-53
ENSG00000138413	IDH1	9.51852e-51	-1.90059	5.31447	1.51481e-52
ENSG00000135862	LAMC1	1.16406e-50	1.45681	7.8573	1.86095e-52
ENSG00000049540	ELN	1.23225e-50	4.78526	4.40509	1.97888e-52
ENSG00000140092	FBLN5	1.2375e-50	4.40372	5.59669	1.99626e-52
ENSG00000140391	TSPAN3	1.88602e-50	-1.63983	6.12098	3.05606e-52
ENSG00000170801	HTRA3	1.92316e-50	3.46481	4.97419	3.13014e-52
ENSG00000164932	CTHRC1	2.68784e-50	3.83491	6.49155	4.39419e-52
ENSG00000086991	NOX4	3.59613e-50	4.31438	4.20567	5.90511e-52
ENSG00000121440	PDZRN3	3.6703e-50	4.33432	4.05286	6.05345e-52
ENSG00000102265	TIMP1	3.74476e-50	2.4738	8.49491	6.20335e-52
ENSG00000150687	PRSS23	4.54703e-50	2.7011	7.00022	7.56523e-52
ENSG00000142173	COL6A2	5.11749e-50	3.57207	6.24973	8.55444e-52
ENSG00000114251	WNT5A	5.11749e-50	3.65413	5.61023	8.58838e-52
ENSG00000189058	APOD	5.84057e-50	4.56136	9.36211	9.84414e-52
ENSG00000150527	MIA2	7.01726e-50	-1.90271	5.22544	1.18782e-51
ENSG00000169891	REPS2	1.00902e-49	-2.89318	4.07695	1.71528e-51
ENSG00000165650	PDZD8	1.63735e-49	-1.50023	6.75803	2.79525e-51
ENSG00000141198	TOM1L1	1.9499e-49	-3.41503	3.8333	3.34985e-51
ENSG00000118473	SGIP1	1.9499e-49	3.92994	4.64132	3.35704e-51
ENSG00000116774	OLFML3	1.97354e-49	4.13658	5.1713	3.41201e-51
ENSG00000112531	QKI	2.09707e-49	1.96077	6.48506	3.64075e-51
ENSG00000168405	CMAHP	2.43035e-49	4.60841	4.37517	4.23694e-51
ENSG00000077942	FBLN1	3.45222e-49	4.35438	6.80522	6.04339e-51
ENSG00000172986	GXYLT2	4.06393e-49	4.34637	5.18994	7.14363e-51
ENSG00000196159	FAT4	4.51305e-49	3.09871	5.73375	7.96575e-51
ENSG00000176788	BASP1	4.85659e-49	4.02438	5.74633	8.60724e-51
ENSG00000108821	COL1A1	6.26541e-49	4.05419	12.5096	1.11494e-50
ENSG00000127083	OMD	7.68546e-49	5.11829	4.99372	1.3732e-50
ENSG00000151617	EDNRA	1.12449e-48	3.60616	6.10718	2.01932e-50
ENSG00000198648	STK39	1.12449e-48	-2.09972	5.28724	2.02544e-50
ENSG00000204291	COL15A1	1.13061e-48	4.08321	6.83497	2.04465e-50
ENSG00000071967	CYBRD1	1.6081e-48	2.5354	8.06434	2.91981e-50
ENSG00000114450	GNB4	1.69515e-48	2.97341	4.47309	3.09012e-50
ENSG00000046604	DSG2	1.82837e-48	-2.50723	7.13661	3.34619e-50
ENSG00000008277	ADAM22	1.98106e-48	3.60526	5.64354	3.63997e-50
ENSG00000197930	ERO1A	2.24871e-48	-1.89288	6.37736	4.14801e-50
ENSG00000053254	FOXN3	2.25435e-48	1.6974	6.40892	4.17472e-50
ENSG00000124429	POF1B	2.59085e-48	-4.30984	5.31322	4.81661e-50
ENSG00000106333	PCOLCE	2.64343e-48	4.30155	5.14178	4.93349e-50
ENSG00000211448	DIO2	2.6863e-48	3.94139	5.74047	5.03292e-50
ENSG00000165617	DACT1	2.71004e-48	3.51384	4.38691	5.097e-50
ENSG00000127951	FGL2	3.03703e-48	3.38586	5.31215	5.73398e-50
ENSG00000198467	TPM2	3.58681e-48	3.18706	7.54861	6.79792e-50
ENSG00000134755	DSC2	3.75492e-48	-2.37378	5.3379	7.14369e-50
ENSG00000184292	TACSTD2	4.05205e-48	-3.10958	5.66091	7.73829e-50
ENSG00000079257	LXN	4.24236e-48	2.67508	5.47612	8.13997e-50
ENSG00000117519	CNN3	4.24236e-48	2.38301	7.06072	8.1631e-50
ENSG00000142871	CCN1	4.88304e-48	4.22014	6.96994	9.43121e-50
ENSG00000077782	FGFR1	5.26258e-48	3.79315	5.16058	1.02023e-49
ENSG00000138795	LEF1	6.14685e-48	3.69874	5.28509	1.19611e-49
ENSG00000035862	TIMP2	6.1633e-48	2.41866	7.79946	1.20377e-49
ENSG00000145423	SFRP2	9.00493e-48	4.43358	9.75311	1.76529e-49
ENSG00000103241	FOXF1	9.07002e-48	4.51991	3.46559	1.78461e-49
ENSG00000112972	HMGCS1	9.83647e-48	-2.01691	4.39442	1.94253e-49
ENSG00000176153	GPX2	1.06181e-47	-4.449	6.58266	2.10456e-49
ENSG00000008256	CYTH3	1.06379e-47	2.91321	4.50356	2.11619e-49
ENSG00000162493	PDPN	1.70542e-47	4.49977	5.19036	3.40493e-49
ENSG00000197256	KANK2	1.72526e-47	2.52275	5.30783	3.45701e-49
ENSG00000078098	FAP	2.23751e-47	3.67758	5.37381	4.49961e-49
ENSG00000165105	RASEF	2.50778e-47	-3.77946	4.71843	5.06127e-49
ENSG00000106034	CPED1	2.56941e-47	3.82273	5.76252	5.20425e-49
ENSG00000085276	MECOM	3.42073e-47	-2.76174	5.40271	6.95331e-49
ENSG00000131378	RFTN1	4.06141e-47	3.16044	4.28756	8.285e-49
ENSG00000164749	HNF4G	4.74452e-47	-5.22258	3.4647	9.71281e-49
ENSG00000167123	CERCAM	5.58008e-47	3.78761	4.80814	1.14637e-48
ENSG00000081237	PTPRC	5.62707e-47	3.39075	6.14791	1.1601e-48
ENSG00000168615	ADAM9	6.82962e-47	-1.55023	7.13123	1.41296e-48
ENSG00000102699	PARP4	7.12403e-47	-1.31261	6.41766	1.47902e-48
ENSG00000151388	ADAMTS12	7.18493e-47	3.56656	6.32416	1.49686e-48
ENSG00000109452	INPP4B	1.24522e-46	-2.2718	6.11929	2.60321e-48
ENSG00000198363	ASPH	1.27885e-46	-1.47161	8.01634	2.68277e-48
ENSG00000230630	DNM3OS	1.72851e-46	3.88129	3.36342	3.63858e-48
ENSG00000272398	CD24	2.06326e-46	-3.51311	7.37393	4.35815e-48
ENSG00000006453	BAIAP2L1	2.27517e-46	-2.97196	4.53783	4.82223e-48
ENSG00000105976	MET	2.57271e-46	-3.52078	6.70982	5.47147e-48
ENSG00000124831	LRRFIP1	2.89632e-46	-1.21798	7.49561	6.18067e-48
ENSG00000112902	SEMA5A	3.13721e-46	3.34277	6.12999	6.71741e-48
ENSG00000105388	CEACAM5	3.5458e-46	-4.80922	8.7116	7.61793e-48
ENSG00000139644	TMBIM6	4.42125e-46	-1.13918	7.98637	9.53076e-48
ENSG00000106052	TAX1BP1	4.57268e-46	-1.13627	7.54457	9.89026e-48
ENSG00000054654	SYNE2	4.71463e-46	-1.44481	8.15851	1.02314e-47
ENSG00000196693	ZNF33B	4.92447e-46	-2.02695	4.36045	1.07224e-47
ENSG00000115232	ITGA4	5.01454e-46	3.46366	4.05233	1.09548e-47
ENSG00000198795	ZNF521	5.41063e-46	4.07833	4.83734	1.18592e-47
ENSG00000147251	DOCK11	6.38008e-46	2.29097	5.06465	1.40303e-47
ENSG00000156103	MMP16	6.71359e-46	3.66463	4.17073	1.48122e-47
ENSG00000146072	TNFRSF21	6.96844e-46	-2.52716	6.55462	1.54249e-47
ENSG00000135373	EHF	7.00289e-46	-3.84202	6.51207	1.55518e-47
ENSG00000105855	ITGB8	8.08811e-46	-2.42405	6.19943	1.80204e-47
ENSG00000197822	OCLN	8.3811e-46	-3.84244	4.24159	1.87338e-47
ENSG00000170540	ARL6IP1	8.7023e-46	-1.64345	6.36366	1.95147e-47
ENSG00000073712	FERMT2	8.95754e-46	3.11981	6.01372	2.01519e-47
ENSG00000108639	SYNGR2	9.23812e-46	-2.21141	5.23549	2.08499e-47
ENSG00000106080	FKBP14	9.74897e-46	2.31446	4.76634	2.20734e-47
ENSG00000204131	NHSL2	9.95838e-46	3.77911	5.37995	2.26196e-47
ENSG00000152377	SPOCK1	1.02984e-45	3.68397	7.09639	2.34664e-47
ENSG00000173706	HEG1	1.17595e-45	3.21869	7.01117	2.68809e-47
ENSG00000177374	HIC1	1.29486e-45	4.3408	1.96925	2.97099e-47
ENSG00000106541	AGR2	1.29486e-45	-4.51809	6.83458	2.97862e-47
ENSG00000166482	MFAP4	1.44008e-45	4.43035	6.605	3.32309e-47
ENSG00000111817	DSE	1.61158e-45	2.85832	5.06805	3.74187e-47
ENSG00000020181	ADGRA2	1.61158e-45	3.7795	4.69006	3.74216e-47
ENSG00000145431	PDGFC	1.62025e-45	2.66487	6.23743	3.77401e-47
ENSG00000132470	ITGB4	2.48481e-45	-3.43243	5.53877	5.80579e-47
ENSG00000111799	COL12A1	2.71581e-45	3.50156	10.0664	6.36517e-47
ENSG00000169908	TM4SF1	2.92481e-45	-2.49401	6.21675	6.87618e-47
ENSG00000132031	MATN3	2.96702e-45	5.4788	5.82566	6.99688e-47
ENSG00000162734	PEA15	3.48081e-45	1.48948	6.75658	8.23369e-47
ENSG00000182670	TTC3	3.55435e-45	1.23398	7.84346	8.43336e-47
ENSG00000133110	POSTN	3.68725e-45	3.83226	9.57752	8.77537e-47
ENSG00000136379	ABHD17C	4.09751e-45	-3.18659	4.01049	9.78137e-47
ENSG00000151012	SLC7A11	4.61555e-45	-3.68418	4.0147	1.10514e-46
ENSG00000044524	EPHA3	4.68355e-45	4.37005	6.04252	1.12481e-46
ENSG00000048740	CELF2	4.88784e-45	3.51405	4.83873	1.17741e-46
ENSG00000149573	MPZL2	5.4657e-45	-2.57733	5.06302	1.32056e-46
ENSG00000139163	ETNK1	5.50133e-45	-1.4551	5.77351	1.33315e-46
ENSG00000138772	ANXA3	6.15875e-45	-3.28648	3.93842	1.49692e-46
ENSG00000124788	ATXN1	7.96758e-45	1.69676	5.96019	1.94233e-46
ENSG00000137309	HMGA1	8.37034e-45	-2.56832	5.47196	2.04657e-46
ENSG00000069667	RORA	9.10907e-45	2.08236	5.6885	2.23378e-46
ENSG00000198478	SH3BGRL2	9.25435e-45	-2.11795	5.24255	2.2761e-46
ENSG00000159216	RUNX1	9.51106e-45	1.51797	7.48972	2.34612e-46
ENSG00000166927	MS4A7	1.40956e-44	4.36978	4.04585	3.48719e-46
ENSG00000094755	GABRP	1.41978e-44	-5.62211	6.55986	3.52275e-46
ENSG00000090104	RGS1	1.44196e-44	3.56413	5.99026	3.5882e-46
ENSG00000117122	MFAP2	1.62729e-44	4.05389	2.82538	4.06116e-46
ENSG00000132170	PPARG	2.07232e-44	-3.08226	4.27024	5.18679e-46
ENSG00000164266	SPINK1	2.40683e-44	-4.70997	4.97248	6.04144e-46
ENSG00000177570	SAMD12	2.40902e-44	-3.19781	5.23243	6.06438e-46
ENSG00000150457	LATS2	3.19705e-44	1.8948	5.49539	8.07126e-46
ENSG00000100558	PLEK2	3.59301e-44	-4.02256	2.29698	9.0969e-46
ENSG00000131471	AOC3	5.04976e-44	4.3972	4.73724	1.28217e-45
ENSG00000122877	EGR2	5.12689e-44	3.93718	5.51583	1.30546e-45
ENSG00000080824	HSP90AA1	5.21746e-44	-1.14825	9.28736	1.33229e-45
ENSG00000182718	ANXA2	6.68225e-44	-1.3028	8.3976	1.71127e-45
ENSG00000010610	CD4	6.68225e-44	3.89261	4.60575	1.716e-45
ENSG00000163431	LMOD1	7.67382e-44	4.1267	4.8914	1.97619e-45
ENSG00000106624	AEBP1	8.00388e-44	3.92136	8.11495	2.06697e-45
ENSG00000106571	GLI3	9.85987e-44	4.10292	5.23775	2.55341e-45
ENSG00000197629	MPEG1	1.01403e-43	3.66537	6.04108	2.63338e-45
ENSG00000160182	TFF1	1.11626e-43	-5.1783	6.41902	2.90693e-45
ENSG00000082269	FAM135A	1.17076e-43	-1.86263	5.42469	3.05731e-45
ENSG00000123338	NCKAP1L	1.62346e-43	4.0515	4.41225	4.25125e-45
ENSG00000122694	GLIPR2	1.67357e-43	3.39482	3.54962	4.39458e-45
ENSG00000185532	PRKG1	1.77194e-43	2.67131	4.979	4.66569e-45
ENSG00000136859	ANGPTL2	1.81627e-43	3.33942	5.82765	4.79556e-45
ENSG00000065308	TRAM2	1.88744e-43	2.46404	5.66114	4.99712e-45
ENSG00000156804	FBXO32	2.06521e-43	2.7367	6.76289	5.48271e-45
ENSG00000105854	PON2	2.30625e-43	-2.20068	3.46509	6.13932e-45
ENSG00000106809	OGN	2.51593e-43	4.86775	5.1664	6.7157e-45
ENSG00000145247	OCIAD2	2.67365e-43	-3.11509	3.42338	7.15603e-45
ENSG00000168386	FILIP1L	3.17248e-43	2.68646	7.30509	8.51411e-45
ENSG00000138080	EMILIN1	3.67453e-43	4.22657	3.37478	9.88807e-45
ENSG00000182240	BACE2	3.75561e-43	-1.73115	6.04437	1.01334e-44
ENSG00000278893		3.82937e-43	5.49382	0.732215	1.03601e-44
ENSG00000196188	CTSE	4.37013e-43	-4.07518	8.17	1.18547e-44
ENSG00000182667	NTM	4.83294e-43	3.83592	7.10456	1.31451e-44
ENSG00000135750	KCNK1	6.05058e-43	-2.91476	2.58882	1.65008e-44
ENSG00000184363	PKP3	6.22002e-43	-5.58628	1.53014	1.70079e-44
ENSG00000164176	EDIL3	7.26574e-43	3.41072	6.91435	1.99476e-44
ENSG00000074181	NOTCH3	7.26574e-43	2.44324	5.92606	1.99724e-44
ENSG00000164402	SEPTIN8	7.37319e-43	1.62605	5.31785	2.03211e-44
ENSG00000166086	JAM3	8.34501e-43	3.32901	4.33404	2.30598e-44
ENSG00000173801	JUP	9.20998e-43	-2.13745	5.50314	2.55167e-44
ENSG00000156453	PCDH1	1.14832e-42	-2.9504	5.8268	3.18978e-44
ENSG00000155307	SAMSN1	1.24914e-42	3.71926	4.01756	3.47887e-44
ENSG00000054965	FAM168A	1.29264e-42	1.97067	5.20661	3.60937e-44
ENSG00000099194	SCD	1.68717e-42	-2.11658	6.61011	4.7309e-44
ENSG00000138615	CILP	1.68717e-42	6.37673	3.28829	4.73541e-44
ENSG00000116133	DHCR24	1.75661e-42	-3.16935	4.40037	4.94301e-44
ENSG00000154639	CXADR	2.00608e-42	-3.73481	4.8664	5.65951e-44
ENSG00000113296	THBS4	2.01598e-42	4.79854	3.61568	5.70202e-44
ENSG00000117318	ID3	2.27232e-42	3.90732	2.99408	6.4435e-44
ENSG00000100345	MYH9	2.42374e-42	1.58561	8.22507	6.8904e-44
ENSG00000053747	LAMA3	2.50724e-42	-3.10448	6.57913	7.14592e-44
ENSG00000197746	PSAP	4.0266e-42	1.25957	7.75336	1.15054e-43
ENSG00000110077	MS4A6A	4.72574e-42	3.65365	4.29361	1.35373e-43
ENSG00000185015	CA13	5.98661e-42	-3.02052	3.55334	1.71925e-43
ENSG00000197142	ACSL5	6.07513e-42	-2.99039	5.0974	1.74906e-43
ENSG00000113161	HMGCR	6.31079e-42	-1.89149	4.45685	1.82147e-43
ENSG00000133135	RNF128	7.34868e-42	-4.16228	3.82206	2.12635e-43
ENSG00000052802	MSMO1	8.08653e-42	-2.17413	5.27063	2.3457e-43
ENSG00000074590	NUAK1	9.1485e-42	3.38731	5.49035	2.66037e-43
ENSG00000146674	IGFBP3	9.15754e-42	3.20536	8.69404	2.66963e-43
ENSG00000106537	TSPAN13	1.10773e-41	-2.88552	3.89942	3.23729e-43
ENSG00000159403	C1R	1.36939e-41	3.24238	6.89254	4.01189e-43
ENSG00000187239	FNBP1	1.43156e-41	2.32687	4.68805	4.20439e-43
ENSG00000111261	MANSC1	1.45664e-41	-2.64981	5.012	4.28856e-43
ENSG00000122707	RECK	1.54609e-41	4.1632	4.50004	4.56311e-43
ENSG00000164107	HAND2	1.69991e-41	4.72587	3.09315	5.02939e-43
ENSG00000243244	STON1	1.79451e-41	3.58183	3.60883	5.32225e-43
ENSG00000184304	PRKD1	2.48112e-41	3.69309	3.90715	7.37658e-43
ENSG00000139926	FRMD6	2.51307e-41	2.12244	5.81195	7.48977e-43
ENSG00000241644	INMT	3.05415e-41	4.88947	3.81037	9.12445e-43
ENSG00000155849	ELMO1	3.80775e-41	3.40592	3.71427	1.14034e-42
ENSG00000197747	S100A10	3.99879e-41	-1.46669	7.15815	1.20045e-42
ENSG00000100994	PYGB	4.78114e-41	-2.24036	4.36282	1.43877e-42
ENSG00000156463	SH3RF2	5.05431e-41	-4.10213	3.5154	1.52463e-42
ENSG00000112210	RAB23	6.23462e-41	2.72461	4.6519	1.88518e-42
ENSG00000038945	MSR1	6.43388e-41	3.13251	5.33269	1.95008e-42
ENSG00000046889	PREX2	8.54887e-41	4.1024	4.93631	2.60204e-42
ENSG00000132698	RAB25	8.54887e-41	-4.03136	4.65719	2.6035e-42
ENSG00000154447	SH3RF1	8.7017e-41	-1.89542	4.94609	2.65633e-42
ENSG00000111452	ADGRD1	9.85122e-41	5.09726	3.7244	3.01437e-42
ENSG00000002586	CD99	1.05722e-40	2.2694	5.25961	3.24264e-42
ENSG00000162368	CMPK1	1.13714e-40	-1.47998	5.02477	3.49599e-42
ENSG00000174807	CD248	1.27497e-40	4.17279	5.45399	3.92894e-42
ENSG00000152939	MARVELD2	1.36224e-40	-3.91911	4.04758	4.20773e-42
ENSG00000163814	CDCP1	1.41613e-40	-2.38208	5.54419	4.38443e-42
ENSG00000102452	NALCN	1.67831e-40	3.86431	4.10753	5.2083e-42
ENSG00000109586	GALNT7	1.8875e-40	-1.87074	4.99326	5.87112e-42
ENSG00000081189	MEF2C	2.14603e-40	2.69516	5.0218	6.69083e-42
ENSG00000204472	AIF1	2.22582e-40	3.81505	4.32553	6.95569e-42
ENSG00000125848	FLRT3	2.48041e-40	-3.73054	4.37864	7.76921e-42
ENSG00000105699	LSR	2.73065e-40	-3.39305	4.40686	8.57278e-42
ENSG00000104549	SQLE	2.73133e-40	-2.16736	4.44461	8.59469e-42
ENSG00000173068	BNC2	3.51739e-40	3.87377	5.84371	1.10936e-41
ENSG00000130508	PXDN	3.51972e-40	3.46153	6.67059	1.11264e-41
ENSG00000182636	NDN	3.82981e-40	4.03671	3.77747	1.21344e-41
ENSG00000112936	C7	4.3019e-40	5.23572	7.5497	1.36613e-41
ENSG00000169946	ZFPM2	4.5782e-40	3.19122	4.34735	1.45718e-41
ENSG00000158467	AHCYL2	4.94358e-40	-2.39112	5.32842	1.57705e-41
ENSG00000104043	ATP8B4	5.30606e-40	3.92044	3.05083	1.69653e-41
ENSG00000118292	C1orf54	5.9151e-40	3.76687	2.03678	1.89554e-41
ENSG00000129038	LOXL1	6.44685e-40	3.74284	2.98935	2.0706e-41
ENSG00000206075	SERPINB5	6.60004e-40	-4.0672	4.42311	2.12458e-41
ENSG00000180828	BHLHE22	6.80787e-40	5.4305	0.545944	2.1964e-41
ENSG00000182578	CSF1R	7.8673e-40	3.18509	4.9658	2.5439e-41
ENSG00000174282	ZBTB4	8.14128e-40	1.734	5.62271	2.63838e-41
ENSG00000084207	GSTP1	8.68418e-40	-1.47084	5.48465	2.8206e-41
ENSG00000035115	SH3YL1	8.75222e-40	-1.84507	4.25322	2.84903e-41
ENSG00000135525	MAP7	1.01736e-39	-2.56702	3.48456	3.31906e-41
ENSG00000096063	SRPK1	1.09802e-39	-1.65191	4.55954	3.59016e-41
ENSG00000123643	SLC36A1	1.25523e-39	2.12882	4.48263	4.12188e-41
ENSG00000149418	ST14	1.25523e-39	-3.00032	5.0858	4.12236e-41
ENSG00000107562	CXCL12	1.29477e-39	4.52037	5.44073	4.26159e-41
ENSG00000213719	CLIC1	1.4251e-39	-1.20235	6.51738	4.70084e-41
ENSG00000142552	RCN3	1.49232e-39	3.89604	3.28654	4.93338e-41
ENSG00000172954	LCLAT1	1.54889e-39	-1.42781	5.37913	5.1316e-41
ENSG00000262655	SPON1	1.56336e-39	3.60478	6.84837	5.19085e-41
ENSG00000101166	PRELID3B	1.66316e-39	-1.66712	5.27179	5.53424e-41
ENSG00000003147	ICA1	1.76121e-39	-2.95897	3.05897	5.87325e-41
ENSG00000165124	SVEP1	2.02026e-39	4.15677	5.92214	6.75174e-41
ENSG00000119138	KLF9	2.15315e-39	2.07788	5.43598	7.21144e-41
ENSG00000010327	STAB1	2.73129e-39	4.31893	3.29565	9.16752e-41
ENSG00000105472	CLEC11A	2.98333e-39	4.18185	1.71174	1.00351e-40
ENSG00000162511	LAPTM5	3.41458e-39	2.77879	5.71714	1.15104e-40
ENSG00000115414	FN1	4.02001e-39	3.52109	12.373	1.35803e-40
ENSG00000144381	HSPD1	4.12518e-39	-1.45152	6.67191	1.39654e-40
ENSG00000172638	EFEMP2	4.32435e-39	3.48488	3.89027	1.46937e-40
ENSG00000131711	MAP1B	4.32435e-39	2.83644	7.99473	1.47023e-40
ENSG00000011028	MRC2	4.48762e-39	3.57843	4.68935	1.52898e-40
ENSG00000184347	SLIT3	4.85067e-39	5.12639	4.48269	1.65619e-40
ENSG00000101782	RIOK3	4.96947e-39	-1.64134	5.98995	1.70035e-40
ENSG00000139278	GLIPR1	5.89398e-39	2.38379	4.52411	2.02094e-40
ENSG00000171016	PYGO1	8.00745e-39	3.41282	4.90971	2.7514e-40
ENSG00000142156	COL6A1	8.45238e-39	3.26359	7.66266	2.9104e-40
ENSG00000129514	FOXA1	8.66339e-39	-4.36119	2.5023	2.98932e-40
ENSG00000151692	RNF144A	9.28405e-39	2.92153	4.85998	3.2102e-40
ENSG00000162944	RFTN2	9.70713e-39	3.01558	3.84281	3.36351e-40
ENSG00000111058	ACSS3	1.01647e-38	4.01963	3.3875	3.52941e-40
ENSG00000162998	FRZB	1.05065e-38	4.32134	4.61174	3.65568e-40
ENSG00000135378	PRRG4	1.17596e-38	-2.80375	3.46419	4.10022e-40
ENSG00000165813	CCDC186	1.63033e-38	-1.24676	6.29954	5.69624e-40
ENSG00000104450	SPAG1	1.77253e-38	-2.43932	3.63364	6.20592e-40
ENSG00000116478	HDAC1	2.03723e-38	-1.74124	4.37138	7.1474e-40
ENSG00000138135	CH25H	2.03952e-38	5.27966	2.24983	7.17018e-40
ENSG00000158258	CLSTN2	2.07684e-38	4.31188	4.50361	7.31642e-40
ENSG00000165633	VSTM4	2.46219e-38	3.7718	3.78703	8.69176e-40
ENSG00000164181	ELOVL7	2.4795e-38	-4.05485	2.25075	8.7708e-40
ENSG00000102466	FGF14	2.53171e-38	3.988	3.59219	8.9738e-40
ENSG00000131981	LGALS3	2.58109e-38	-1.86808	5.25424	9.1675e-40
ENSG00000043462	LCP2	2.6096e-38	3.16791	4.59031	9.28765e-40
ENSG00000187446	CHP1	2.76227e-38	-1.1766	6.65608	9.85096e-40
ENSG00000179954	SSC5D	2.9208e-38	4.43361	4.84696	1.04375e-39
ENSG00000141506	PIK3R5	3.06362e-38	4.5449	1.93346	1.097e-39
ENSG00000255642	PABPC1P4	3.64563e-38	3.95425	1.24177	1.30804e-39
ENSG00000175745	NR2F1	3.69504e-38	3.4453	3.92589	1.32844e-39
ENSG00000124491	F13A1	3.71507e-38	4.15099	5.18822	1.33833e-39
ENSG00000131018	SYNE1	3.90894e-38	2.41574	6.30256	1.41099e-39
ENSG00000011201	ANOS1	4.21002e-38	3.14691	4.81868	1.52272e-39
ENSG00000108091	CCDC6	5.38254e-38	-1.14202	7.05402	1.9507e-39
ENSG00000109846	CRYAB	5.43575e-38	3.98049	3.33275	1.97392e-39
ENSG00000099998	GGT5	5.54277e-38	3.98716	3.57899	2.01679e-39
ENSG00000244486	SCARF2	5.5532e-38	4.46881	2.04895	2.0246e-39
ENSG00000171747	LGALS4	5.57006e-38	-4.39444	5.50861	2.03478e-39
ENSG00000101265	RASSF2	5.70532e-38	3.53618	4.21984	2.08832e-39
ENSG00000112769	LAMA4	5.82038e-38	2.67701	6.73191	2.13464e-39
ENSG00000172349	IL16	6.83735e-38	4.21545	3.58064	2.51257e-39
ENSG00000081923	ATP8B1	7.18464e-38	-1.80255	4.76999	2.64539e-39
ENSG00000188559	RALGAPA2	7.60706e-38	-2.0362	5.0665	2.80643e-39
ENSG00000021355	SERPINB1	7.81216e-38	-1.83508	4.64227	2.88774e-39
ENSG00000122176	FMOD	7.8671e-38	2.70001	5.9459	2.91374e-39
ENSG00000198108	CHSY3	8.87646e-38	4.54182	2.17356	3.294e-39
ENSG00000254535	PABPC4L	9.54529e-38	4.1974	2.61013	3.5491e-39
ENSG00000074657	ZNF532	9.80689e-38	1.79544	5.93973	3.65346e-39
ENSG00000023902	PLEKHO1	1.12247e-37	3.47184	2.77279	4.18977e-39
ENSG00000108846	ABCC3	1.36239e-37	-3.2632	4.94549	5.09516e-39
ENSG00000197872	CYRIA	1.47016e-37	3.7219	3.70101	5.50886e-39
ENSG00000163082	SGPP2	1.50672e-37	-3.42539	5.83606	5.65674e-39
ENSG00000172985	SH3RF3	1.53017e-37	4.31449	3.14512	5.75583e-39
ENSG00000124813	RUNX2	1.54146e-37	2.63246	5.8706	5.80947e-39
ENSG00000123342	MMP19	1.57664e-37	4.05887	4.19897	5.95344e-39
ENSG00000158710	TAGLN2	1.62346e-37	-1.56985	5.25785	6.142e-39
ENSG00000171310	CHST11	1.84656e-37	2.37876	5.9966	6.99939e-39
ENSG00000154721	JAM2	1.86912e-37	4.05527	3.93982	7.09845e-39
ENSG00000152894	PTPRK	2.11322e-37	-1.36209	6.18898	8.04074e-39
ENSG00000109084	TMEM97	2.12853e-37	-2.93646	3.38259	8.1144e-39
ENSG00000169435	RASSF6	2.21371e-37	-2.97573	4.53082	8.45513e-39
ENSG00000125354	SEPTIN6	2.44965e-37	2.35242	4.76034	9.37401e-39
ENSG00000211896	IGHG1	2.65424e-37	6.45118	7.68696	1.01761e-38
ENSG00000162616	DNAJB4	2.88855e-37	2.2049	4.30201	1.10953e-38
ENSG00000271601	LIX1L	2.89603e-37	1.86539	5.40637	1.1145e-38
ENSG00000142627	EPHA2	3.01364e-37	-2.92019	3.4693	1.16194e-38
ENSG00000166272	WBP1L	3.24826e-37	1.69966	5.25086	1.25475e-38
ENSG00000187479	C11orf96	3.25137e-37	4.56378	2.45182	1.25831e-38
ENSG00000161638	ITGA5	3.2992e-37	3.0131	4.78013	1.2792e-38
ENSG00000130164	LDLR	3.40411e-37	-2.58185	5.51853	1.32234e-38
ENSG00000137809	ITGA11	4.27601e-37	3.83878	6.74639	1.66413e-38
ENSG00000203747	FCGR3A	4.66835e-37	3.40647	5.08235	1.8202e-38
ENSG00000158769	F11R	4.77982e-37	-2.62683	3.98443	1.86712e-38
ENSG00000143674	MAP3K21	4.79281e-37	-3.02719	2.81875	1.87566e-38
ENSG00000277443	MARCKS	4.94226e-37	1.5169	6.39837	1.93772e-38
ENSG00000119865	CNRIP1	5.20826e-37	4.28966	3.59876	2.04578e-38
ENSG00000137960	GIPC2	5.31311e-37	-3.71401	1.92386	2.09081e-38
ENSG00000101347	SAMHD1	6.12675e-37	2.11711	6.34438	2.41542e-38
ENSG00000173905	GOLIM4	6.92412e-37	1.47224	6.48166	2.73479e-38
ENSG00000120693	SMAD9	6.96009e-37	3.56536	3.8247	2.75559e-38
ENSG00000161544	CYGB	6.96009e-37	4.47251	1.84268	2.75906e-38
ENSG00000205336	ADGRG1	7.00108e-37	-2.87805	4.32052	2.78038e-38
ENSG00000179195	ZNF664	7.49054e-37	-1.2189	5.35714	2.98018e-38
ENSG00000091039	OSBPL8	7.593e-37	1.25381	7.02334	3.02643e-38
ENSG00000091656	ZFHX4	8.32579e-37	3.56551	6.13987	3.32453e-38
ENSG00000136010	ALDH1L2	8.87261e-37	2.86332	5.36812	3.55564e-38
ENSG00000144668	ITGA9	8.87261e-37	3.9714	4.64068	3.55572e-38
ENSG00000149131	SERPING1	9.36748e-37	2.41097	8.68817	3.76082e-38
ENSG00000104341	LAPTM4B	9.4543e-37	-1.62337	5.58853	3.80251e-38
ENSG00000011600	TYROBP	1.12015e-36	3.14229	4.24993	4.51333e-38
ENSG00000070882	OSBPL3	1.12119e-36	-1.71625	4.59257	4.52564e-38
ENSG00000172236	TPSAB1	1.12951e-36	4.76919	2.33525	4.56739e-38
ENSG00000117020	AKT3	1.21896e-36	2.56551	5.72488	4.9379e-38
ENSG00000187109	NAP1L1	1.58038e-36	1.40259	7.57762	6.41342e-38
ENSG00000143119	CD53	1.67672e-36	3.41445	3.73123	6.81653e-38
ENSG00000116260	QSOX1	1.74848e-36	-1.56708	6.13352	7.12092e-38
ENSG00000049759	NEDD4L	1.8018e-36	-2.16912	3.86287	7.35108e-38
ENSG00000163171	CDC42EP3	1.8301e-36	1.92513	5.6591	7.47978e-38
ENSG00000119699	TGFB3	1.85413e-36	3.39897	5.69322	7.59144e-38
ENSG00000121005	CRISPLD1	1.90402e-36	4.0373	3.54405	7.80946e-38
ENSG00000213793	ZNF888	2.30427e-36	-2.5786	3.8188	9.46776e-38
ENSG00000142798	HSPG2	2.37908e-36	1.75334	7.13022	9.79235e-38
ENSG00000137478	FCHSD2	2.44252e-36	1.61828	4.55946	1.00763e-37
ENSG00000103769	RAB11A	2.44252e-36	-1.29997	5.49804	1.00888e-37
ENSG00000109133	TMEM33	2.65752e-36	-1.16968	6.04801	1.09961e-37
ENSG00000179913	B3GNT3	2.81602e-36	-4.48138	3.69143	1.16723e-37
ENSG00000197594	ENPP1	3.20176e-36	2.91438	6.15189	1.32943e-37
ENSG00000157933	SKI	3.33247e-36	1.76148	5.34626	1.38612e-37
ENSG00000105989	WNT2	3.40772e-36	4.76351	2.49871	1.41988e-37
ENSG00000163435	ELF3	3.56418e-36	-3.94018	4.26308	1.48765e-37
ENSG00000153317	ASAP1	3.70124e-36	1.51888	6.61175	1.54754e-37
ENSG00000165757	JCAD	3.7079e-36	2.68934	5.32673	1.55301e-37
ENSG00000136546	SCN7A	3.82605e-36	4.9096	4.80075	1.60526e-37
ENSG00000131016	AKAP12	3.91095e-36	2.45437	7.41262	1.64371e-37
ENSG00000013297	CLDN11	4.02626e-36	4.23215	3.26499	1.69508e-37
ENSG00000169894	MUC3A	4.12657e-36	-4.53979	7.07131	1.7403e-37
ENSG00000107731	UNC5B	4.43782e-36	2.69714	5.16785	1.87477e-37
ENSG00000103534	TMC5	4.80026e-36	-4.18996	5.44528	2.03136e-37
ENSG00000260314	MRC1	5.35338e-36	3.85551	5.6495	2.2693e-37
ENSG00000151702	FLI1	5.37814e-36	3.71323	3.69363	2.28369e-37
ENSG00000158186	MRAS	5.56308e-36	2.95846	4.98236	2.36624e-37
ENSG00000287613		7.14498e-36	4.74657	1.24762	3.04427e-37
ENSG00000135052	GOLM1	7.65465e-36	-1.65604	7.11752	3.26696e-37
ENSG00000211893	IGHG2	8.10851e-36	6.75467	7.0827	3.46653e-37
ENSG00000096696	DSP	8.4017e-36	-2.83397	7.13569	3.59795e-37
ENSG00000105137	SYDE1	8.71016e-36	3.84866	2.46192	3.73635e-37
ENSG00000128487	SPECC1	1.01169e-35	1.84137	6.5699	4.34733e-37
ENSG00000162522	KIAA1522	1.01169e-35	-2.57194	3.67119	4.35441e-37
ENSG00000174607	UGT8	1.14367e-35	-4.13989	3.94069	4.93076e-37
ENSG00000127946	HIP1	1.16971e-35	2.21799	5.01977	5.05148e-37
ENSG00000071282	LMCD1	1.19344e-35	2.58918	5.05144	5.16257e-37
ENSG00000176046	NUPR1	1.28248e-35	3.15129	4.27289	5.55702e-37
ENSG00000058085	LAMC2	1.37206e-35	-2.76553	6.9971	5.95511e-37
ENSG00000104413	ESRP1	1.39292e-35	-3.90589	5.60749	6.05573e-37
ENSG00000158528	PPP1R9A	1.45749e-35	-3.38372	4.12485	6.34698e-37
ENSG00000198523	PLN	1.48136e-35	3.97454	4.45368	6.46167e-37
ENSG00000085871	MGST2	1.55963e-35	-2.14996	3.38864	6.81434e-37
ENSG00000111077	TNS2	1.748e-35	2.49059	4.26443	7.65002e-37
ENSG00000171621	SPSB1	2.06314e-35	2.29116	5.39449	9.04415e-37
ENSG00000286039		2.13111e-35	5.45538	0.181827	9.37218e-37
ENSG00000213585	VDAC1	2.13111e-35	-1.38658	6.22957	9.37295e-37
ENSG00000164171	ITGA2	2.31292e-35	-1.75308	7.48918	1.01893e-36
ENSG00000204381	LAYN	2.58455e-35	3.78221	3.01687	1.14046e-36
ENSG00000137648	TMPRSS4	2.63558e-35	-4.0731	5.02169	1.16489e-36
ENSG00000115109	EPB41L5	3.1577e-35	-1.92807	3.66777	1.39794e-36
ENSG00000095203	EPB41L4B	3.19567e-35	-4.0679	2.46591	1.41706e-36
ENSG00000178202	POGLUT3	3.45661e-35	1.61498	5.89246	1.53527e-36
ENSG00000172260	NEGR1	3.54649e-35	3.44564	4.12266	1.57776e-36
ENSG00000164694	FNDC1	3.96127e-35	4.01729	7.00803	1.76515e-36
ENSG00000106538	RARRES2	4.01074e-35	3.66493	4.32876	1.79009e-36
ENSG00000158747	NBL1	4.01641e-35	1.99359	5.27915	1.79553e-36
ENSG00000164125	GASK1B	4.1528e-35	2.3085	7.07181	1.85951e-36
ENSG00000174740	PABPC5	5.58142e-35	4.38798	0.537901	2.50324e-36
ENSG00000079459	FDFT1	6.20824e-35	-1.72392	5.30363	2.78886e-36
ENSG00000183580	FBXL7	6.35772e-35	4.14121	4.91966	2.86061e-36
ENSG00000171316	CHD7	6.39683e-35	-1.91652	4.56486	2.88283e-36
ENSG00000255302	EID1	7.82828e-35	1.33954	7.19261	3.5336e-36
ENSG00000154262	ABCA6	8.02566e-35	3.62954	4.65607	3.6285e-36
ENSG00000164161	HHIP	8.38329e-35	4.13113	5.49421	3.79625e-36
ENSG00000249669	CARMN	8.79235e-35	3.81141	4.10782	3.98785e-36
ENSG00000167600	CYP2S1	1.28319e-34	-3.53958	4.35683	5.8293e-36
ENSG00000147592	LACTB2	1.40977e-34	-2.22491	1.99827	6.41452e-36
ENSG00000145819	ARHGAP26	1.41995e-34	-1.74499	5.47716	6.47111e-36
ENSG00000162849	KIF26B	1.46038e-34	2.28158	5.59517	6.66595e-36
ENSG00000169903	TM4SF4	1.52563e-34	-5.28788	5.24607	6.9748e-36
ENSG00000144935	TRPC1	1.66379e-34	2.85163	3.70252	7.61848e-36
ENSG00000131747	TOP2A	1.75984e-34	-2.13256	5.97811	8.07103e-36
ENSG00000121297	TSHZ3	1.90517e-34	3.30041	3.74992	8.76138e-36
ENSG00000084234	APLP2	1.90517e-34	-1.42487	8.17355	8.76513e-36
ENSG00000135480	KRT7	1.90779e-34	-2.81456	4.32769	8.79095e-36
ENSG00000050628	PTGER3	1.91798e-34	4.33853	3.10056	8.85177e-36
ENSG00000171862	PTEN	2.60354e-34	1.37813	6.84242	1.20346e-35
ENSG00000177575	CD163	2.62882e-34	3.99377	4.60879	1.21705e-35
ENSG00000074416	MGLL	3.19469e-34	-1.87851	4.40437	1.48133e-35
ENSG00000235162	C12orf75	3.71123e-34	-2.28221	4.03058	1.72353e-35
ENSG00000112655	PTK7	3.76863e-34	2.58363	4.47723	1.75292e-35
ENSG00000022267	FHL1	4.08447e-34	3.38691	4.06166	1.90278e-35
ENSG00000109572	CLCN3	4.30379e-34	-1.09783	5.86916	2.00806e-35
ENSG00000163235	TGFA	4.44765e-34	-3.05974	3.43276	2.0784e-35
ENSG00000145244	CORIN	4.82943e-34	4.07798	4.45207	2.2603e-35
ENSG00000108582	CPD	5.01751e-34	-1.24282	7.00689	2.35196e-35
ENSG00000102359	SRPX2	5.21879e-34	3.0932	5.11506	2.45008e-35
ENSG00000134602	STK26	5.3408e-34	-2.27323	2.97842	2.51122e-35
ENSG00000133816	MICAL2	5.4467e-34	1.54651	6.71928	2.56496e-35
ENSG00000116117	PARD3B	5.70406e-34	1.82425	5.04324	2.69028e-35
ENSG00000165168	CYBB	6.74679e-34	2.91134	5.67596	3.18696e-35
ENSG00000268388	FENDRR	6.79149e-34	5.28939	1.89525	3.21299e-35
ENSG00000152766	ANKRD22	6.80384e-34	-3.43662	3.15172	3.22375e-35
ENSG00000105270	CLIP3	8.30639e-34	4.01773	4.68974	3.94169e-35
ENSG00000115221	ITGB6	9.15476e-34	-3.55541	6.18475	4.35089e-35
ENSG00000164733	CTSB	9.44901e-34	1.21028	7.40058	4.49758e-35
ENSG00000151690	MFSD6	9.46819e-34	-1.88849	5.36919	4.51355e-35
ENSG00000158270	COLEC12	9.56116e-34	4.26137	4.79054	4.56479e-35
ENSG00000101955	SRPX	9.76118e-34	4.55975	2.66461	4.66734e-35
ENSG00000118526	TCF21	9.95307e-34	5.22196	1.48332	4.7663e-35
ENSG00000152952	PLOD2	1.03234e-33	2.05888	7.08815	4.95111e-35
ENSG00000169902	TPST1	1.10246e-33	2.22599	4.0555	5.2954e-35
ENSG00000146278	PNRC1	1.14705e-33	1.24302	6.48048	5.51783e-35
ENSG00000154188	ANGPT1	1.16871e-33	4.33575	3.32447	5.63049e-35
ENSG00000186318	BACE1	1.19993e-33	2.29287	4.44318	5.78959e-35
ENSG00000256043	CTSO	1.21311e-33	1.63439	5.92884	5.86197e-35
ENSG00000117643	MAN1C1	1.21869e-33	3.90593	3.47233	5.89774e-35
ENSG00000140297	GCNT3	1.37674e-33	-4.42172	6.00176	6.67258e-35
ENSG00000163110	PDLIM5	1.39252e-33	1.09965	7.70188	6.75913e-35
ENSG00000127824	TUBA4A	1.39439e-33	-2.72512	3.65595	6.77826e-35
ENSG00000019144	PHLDB1	1.43039e-33	2.49283	4.82021	6.96361e-35
ENSG00000180921	FAM83H	1.55708e-33	-3.53422	3.47871	7.59165e-35
ENSG00000171124	FUT3	1.70057e-33	-4.5947	2.1391	8.30358e-35
ENSG00000211895	IGHA1	1.76519e-33	5.888	9.89116	8.63186e-35
ENSG00000168672	LRATD2	1.76887e-33	-3.14668	3.79534	8.66267e-35
ENSG00000167552	TUBA1A	1.80565e-33	2.42177	6.62216	8.85586e-35
ENSG00000206432	TMEM200C	2.23544e-33	4.696	1.38911	1.09799e-34
ENSG00000142949	PTPRF	2.48795e-33	-2.33754	4.60841	1.22382e-34
ENSG00000182795	C1orf116	2.70233e-33	-3.90735	4.74238	1.33123e-34
ENSG00000164197	RNF180	2.82201e-33	3.21309	3.77981	1.39222e-34
ENSG00000171812	COL8A2	2.83369e-33	4.24412	4.2278	1.40004e-34
ENSG00000152558	TMEM123	2.90492e-33	-1.12796	6.56504	1.43733e-34
ENSG00000185862	EVI2B	3.41316e-33	3.03993	4.17041	1.69127e-34
ENSG00000111961	SASH1	4.116e-33	1.81615	4.95916	2.04252e-34
ENSG00000189221	MAOA	4.16749e-33	-3.19237	3.58702	2.07108e-34
ENSG00000211677	IGLC2	5.43854e-33	5.86542	7.67762	2.70668e-34
ENSG00000100503	NIN	5.57672e-33	1.72532	6.06197	2.77949e-34
ENSG00000117472	TSPAN1	5.59084e-33	-3.6313	5.27778	2.79056e-34
ENSG00000280219		5.76281e-33	3.588	4.40396	2.88305e-34
ENSG00000156675	RAB11FIP1	5.76281e-33	-2.24706	4.96629	2.88474e-34
ENSG00000099250	NRP1	6.28138e-33	1.90208	6.50425	3.14887e-34
ENSG00000117595	IRF6	6.79117e-33	-3.61303	4.40721	3.40934e-34
ENSG00000175395	ZNF25	7.65364e-33	2.03053	4.01024	3.84786e-34
ENSG00000079112	CDH17	7.69168e-33	-4.60691	4.93873	3.87255e-34
ENSG00000196586	MYO6	9.05938e-33	-1.249	6.3247	4.5677e-34
ENSG00000155016	CYP2U1	9.50335e-33	2.95357	4.1441	4.79842e-34
ENSG00000144959	NCEH1	1.09329e-32	-1.92992	5.27187	5.52814e-34
ENSG00000171860	C3AR1	1.16411e-32	3.44178	3.61416	5.89466e-34
ENSG00000137269	LRRC1	1.20606e-32	-2.35789	2.79876	6.11581e-34
ENSG00000153956	CACNA2D1	1.37826e-32	2.55535	4.36576	6.999e-34
ENSG00000241399	CD302	1.45429e-32	2.55258	3.47905	7.39561e-34
ENSG00000139174	PRICKLE1	1.58118e-32	3.22293	3.34104	8.05233e-34
ENSG00000140416	TPM1	1.6259e-32	1.51329	9.40938	8.2918e-34
ENSG00000120658	ENOX1	1.78317e-32	3.80934	2.62018	9.10673e-34
ENSG00000106789	CORO2A	1.89242e-32	-3.33252	3.62136	9.67837e-34
ENSG00000075884	ARHGAP15	1.97505e-32	3.82128	2.94684	1.01153e-33
ENSG00000113389	NPR3	1.97693e-32	3.52198	6.35556	1.01392e-33
ENSG00000134709	HOOK1	2.10245e-32	-3.35267	3.61858	1.07982e-33
ENSG00000166025	AMOTL1	2.11125e-32	1.88491	5.34389	1.08586e-33
ENSG00000213160	KLHL23	2.19635e-32	-2.77332	3.50611	1.13122e-33
ENSG00000204767	INSYN2B	2.2341e-32	5.107	1.9038	1.15228e-33
ENSG00000107679	PLEKHA1	2.33482e-32	-1.27523	5.6071	1.20592e-33
ENSG00000134030	CTIF	2.34391e-32	2.82481	3.65125	1.21231e-33
ENSG00000172292	CERS6	2.37243e-32	-1.31665	5.40066	1.22878e-33
ENSG00000073803	MAP3K13	2.38571e-32	-1.77696	4.14107	1.23738e-33
ENSG00000218336	TENM3	2.61078e-32	3.27878	4.56631	1.356e-33
ENSG00000159189	C1QC	2.65413e-32	3.33065	4.6941	1.38197e-33
ENSG00000225746	MEG8	2.65413e-32	3.87049	3.38627	1.38236e-33
ENSG00000163751	CPA3	2.71307e-32	4.44153	5.20407	1.41502e-33
ENSG00000197405	C5AR1	2.79235e-32	3.41088	3.87763	1.45839e-33
ENSG00000253755	IGHGP	2.80998e-32	6.30424	2.27828	1.46963e-33
ENSG00000235531	MSC-AS1	3.0495e-32	2.91916	4.05425	1.5971e-33
ENSG00000211666	IGLV2-14	3.24694e-32	7.11347	5.65111	1.70286e-33
ENSG00000123094	RASSF8	3.32455e-32	2.35228	5.35648	1.74597e-33
ENSG00000113273	ARSB	3.65913e-32	2.43037	4.28941	1.92433e-33
ENSG00000131941	RHPN2	3.73241e-32	-3.38836	3.95231	1.96556e-33
ENSG00000184731	FAM110C	3.82448e-32	-3.42406	2.59977	2.01681e-33
ENSG00000100170	SLC5A1	3.86462e-32	-5.40216	3.53664	2.04078e-33
ENSG00000128849	CGNL1	3.8745e-32	2.92589	4.64201	2.0488e-33
ENSG00000102935	ZNF423	4.39658e-32	3.92221	4.17051	2.32805e-33
ENSG00000143850	PLEKHA6	4.61519e-32	-2.44206	4.02127	2.44715e-33
ENSG00000163145	C1QTNF7	5.26283e-32	3.78398	3.71425	2.79435e-33
ENSG00000204217	BMPR2	5.45657e-32	1.06106	8.50931	2.90117e-33
ENSG00000115648	MLPH	5.71585e-32	-3.49693	3.31016	3.04316e-33
ENSG00000198589	LRBA	5.7183e-32	-1.11121	6.44015	3.0486e-33
ENSG00000115252	PDE1A	6.11539e-32	3.5923	3.73571	3.26473e-33
ENSG00000157554	ERG	6.99994e-32	3.85731	3.86296	3.74201e-33
ENSG00000105967	TFEC	7.10157e-32	3.59587	2.47841	3.80148e-33
ENSG00000164695	CHMP4C	7.21049e-32	-3.64966	2.67302	3.865e-33
ENSG00000181722	ZBTB20	8.25105e-32	1.3571	7.14429	4.42873e-33
ENSG00000173372	C1QA	8.25764e-32	3.77037	2.42062	4.43824e-33
ENSG00000140682	TGFB1I1	8.31951e-32	2.75797	3.84798	4.47751e-33
ENSG00000198380	GFPT1	8.3447e-32	-1.06845	6.7884	4.49711e-33
ENSG00000019991	HGF	9.25291e-32	4.2331	4.18664	4.99325e-33
ENSG00000172965	MIR4435-2HG	1.00492e-31	1.72212	4.20027	5.43023e-33
ENSG00000132356	PRKAA1	1.04935e-31	-1.03023	6.08944	5.6779e-33
ENSG00000066279	ASPM	1.07673e-31	-2.21628	4.60491	5.83386e-33
ENSG00000197077	KIAA1671	1.07754e-31	-1.85159	5.1632	5.84602e-33
ENSG00000155926	SLA	1.13727e-31	3.44336	4.09082	6.17829e-33
ENSG00000017427	IGF1	1.13974e-31	5.43027	3.1082	6.19999e-33
ENSG00000163563	MNDA	1.16396e-31	3.36558	3.66421	6.34016e-33
ENSG00000237125	HAND2-AS1	1.27048e-31	4.01818	4.24857	6.92957e-33
ENSG00000065243	PKN2	1.31879e-31	-1.03361	5.83615	7.21051e-33
ENSG00000166340	TPP1	1.31879e-31	1.37648	7.34453	7.21216e-33
ENSG00000113580	NR3C1	1.35992e-31	1.4155	6.20144	7.44688e-33
ENSG00000112218	GPR63	1.3942e-31	4.06937	2.40482	7.64472e-33
ENSG00000143196	DPT	1.4225e-31	5.98112	2.15131	7.81019e-33
ENSG00000120992	LYPLA1	1.5126e-31	-1.53688	4.20828	8.31579e-33
ENSG00000134874	DZIP1	1.53201e-31	2.4883	4.19882	8.43361e-33
ENSG00000018236	CNTN1	1.53812e-31	3.72768	5.62743	8.47834e-33
ENSG00000061455	PRDM6	1.65272e-31	4.04452	3.5691	9.122e-33
ENSG00000128791	TWSG1	1.66398e-31	1.60194	6.63959	9.19617e-33
ENSG00000206052	DOK6	1.71318e-31	3.64403	2.91834	9.48049e-33
ENSG00000123572	NRK	1.84955e-31	4.74233	3.69399	1.02485e-32
ENSG00000161281	COX7A1	1.90913e-31	4.36332	1.55611	1.05925e-32
ENSG00000136205	TNS3	1.91589e-31	1.36192	5.66803	1.06438e-32
ENSG00000198734	F5	2.00807e-31	-2.9767	5.70167	1.11705e-32
ENSG00000139116	KIF21A	2.04985e-31	-1.74008	4.58577	1.14177e-32
ENSG00000005884	ITGA3	2.45575e-31	-2.70587	5.13071	1.36963e-32
ENSG00000106366	SERPINE1	2.45641e-31	3.23715	6.80224	1.37178e-32
ENSG00000106723	SPIN1	2.58705e-31	1.21384	6.20134	1.44661e-32
ENSG00000133121	STARD13	2.62968e-31	1.99325	4.43078	1.47235e-32
ENSG00000102189	EEA1	2.65871e-31	1.12874	6.71576	1.49052e-32
ENSG00000146374	RSPO3	2.70887e-31	5.15407	2.02721	1.52061e-32
ENSG00000173597	SULT1B1	2.96327e-31	-4.09436	4.90607	1.66555e-32
ENSG00000187474	FPR3	3.0552e-31	3.0586	4.20832	1.71944e-32
ENSG00000133142	TCEAL4	3.24235e-31	1.58836	5.64151	1.8271e-32
ENSG00000112379	ARFGEF3	3.63939e-31	-3.07261	4.47538	2.05348e-32
ENSG00000196187	TMEM63A	3.71497e-31	-2.05223	4.30289	2.09881e-32
ENSG00000163624	CDS1	3.72197e-31	-3.29856	3.79972	2.10545e-32
ENSG00000011426	ANLN	3.72216e-31	-2.40901	5.13202	2.10826e-32
ENSG00000185551	NR2F2	3.90457e-31	1.63037	6.20196	2.2144e-32
ENSG00000136068	FLNB	4.00723e-31	-1.3811	7.13415	2.27552e-32
ENSG00000176945	MUC20	4.8561e-31	-3.88395	3.3851	2.76107e-32
ENSG00000133104	SPART	4.99069e-31	2.19124	5.10069	2.8412e-32
ENSG00000069431	ABCC9	5.04561e-31	3.47452	5.31158	2.87611e-32
ENSG00000060718	COL11A1	5.22696e-31	4.17418	8.84867	2.98327e-32
ENSG00000163637	PRICKLE2	5.36292e-31	2.49669	4.497	3.06474e-32
ENSG00000144476	ACKR3	5.97915e-31	3.23699	4.07402	3.42123e-32
ENSG00000162267	ITIH3	6.06792e-31	6.06591	0.621244	3.47641e-32
ENSG00000109787	KLF3	6.1646e-31	-0.993026	6.63434	3.53626e-32
ENSG00000167081	PBX3	6.20713e-31	1.98064	4.77588	3.56515e-32
ENSG00000112299	VNN1	6.54219e-31	-3.44013	4.23858	3.76233e-32
ENSG00000158435	CNOT11	6.60048e-31	-1.42196	4.20583	3.80062e-32
ENSG00000169508	GPR183	7.14397e-31	2.89046	4.57903	4.12213e-32
ENSG00000171502	COL24A1	7.14397e-31	3.93294	3.60622	4.12391e-32
ENSG00000150907	FOXO1	7.45388e-31	1.67142	5.82643	4.3082e-32
ENSG00000006756	ARSD	7.72902e-31	-2.11157	2.99866	4.47281e-32
ENSG00000143797	MBOAT2	7.92801e-31	-1.66925	5.37432	4.5937e-32
ENSG00000006555	TTC22	8.78435e-31	-3.95514	2.10234	5.09625e-32
ENSG00000141338	ABCA8	9.35816e-31	3.98141	4.11404	5.43591e-32
ENSG00000175793	SFN	9.41911e-31	-3.26455	3.41601	5.47813e-32
ENSG00000152601	MBNL1	9.76205e-31	0.994944	7.42579	5.68464e-32
ENSG00000156218	ADAMTSL3	1.09045e-30	4.55979	3.87561	6.35779e-32
ENSG00000176485	PLAAT3	1.09382e-30	-2.07741	4.3963	6.38538e-32
ENSG00000136810	TXN	1.20684e-30	-1.49566	5.26053	7.05386e-32
ENSG00000006576	PHTF2	1.22032e-30	1.87249	4.21524	7.14148e-32
ENSG00000198909	MAP3K3	1.26039e-30	2.80958	2.93277	7.38513e-32
ENSG00000140526	ABHD2	1.39891e-30	-1.61852	8.07469	8.20687e-32
ENSG00000031081	ARHGAP31	1.47721e-30	2.22079	4.64334	8.67687e-32
ENSG00000182158	CREB3L2	1.58228e-30	1.29505	7.62373	9.30553e-32
ENSG00000130203	APOE	1.59665e-30	3.60444	3.28636	9.40154e-32
ENSG00000087303	NID2	1.61256e-30	3.20567	4.69097	9.50694e-32
ENSG00000197956	S100A6	1.64071e-30	-1.52418	6.6744	9.68477e-32
ENSG00000115380	EFEMP1	1.65997e-30	3.17316	6.637	9.81043e-32
ENSG00000179604	CDC42EP4	1.67704e-30	-2.39036	3.66612	9.92348e-32
ENSG00000162545	CAMK2N1	1.84876e-30	-1.34702	6.15214	1.0953e-31
ENSG00000076770	MBNL3	1.88025e-30	-1.38047	5.42056	1.11531e-31
ENSG00000286458		2.20946e-30	4.01853	1.06527	1.31219e-31
ENSG00000164379	FOXQ1	2.26557e-30	-2.78651	3.94673	1.34715e-31
ENSG00000130224	LRCH2	2.52146e-30	3.97702	3.03981	1.50113e-31
ENSG00000105357	MYH14	2.57114e-30	-3.49615	3.77598	1.53256e-31
ENSG00000179144	GIMAP7	2.93834e-30	3.82844	2.7118	1.75356e-31
ENSG00000183801	OLFML1	3.03904e-30	3.4556	4.52376	1.81586e-31
ENSG00000135144	DTX1	3.17553e-30	3.63569	3.00008	1.89971e-31
ENSG00000236039	LINC02889	3.25156e-30	-4.02469	3.39772	1.94755e-31
ENSG00000118922	KLF12	3.29714e-30	2.40988	5.33795	1.97724e-31
ENSG00000205213	LGR4	3.56533e-30	-1.91978	5.10403	2.14064e-31
ENSG00000112699	GMDS	3.57136e-30	-2.5425	2.36134	2.14684e-31
ENSG00000143321	HDGF	3.62588e-30	-1.2427	5.23449	2.18224e-31
ENSG00000148848	ADAM12	3.65755e-30	3.69453	6.54575	2.20395e-31
ENSG00000132718	SYT11	3.67453e-30	2.65626	4.56538	2.21684e-31
ENSG00000178695	KCTD12	3.79718e-30	1.64312	7.74574	2.29358e-31
ENSG00000134193	REG4	3.90245e-30	-5.94291	6.1141	2.35999e-31
ENSG00000171444	MCC	4.39082e-30	2.03359	4.46701	2.65851e-31
ENSG00000143457	GOLPH3L	4.48704e-30	-1.37243	5.21028	2.72001e-31
ENSG00000152217	SETBP1	5.17789e-30	2.77587	4.60112	3.14254e-31
ENSG00000140545	MFGE8	5.18957e-30	2.24974	5.29908	3.15338e-31
ENSG00000130176	CNN1	5.26042e-30	4.66132	3.48452	3.20024e-31
ENSG00000163898	LIPH	5.90663e-30	-4.14654	3.91163	3.59765e-31
ENSG00000197614	MFAP5	5.9243e-30	4.25969	6.89559	3.61269e-31
ENSG00000130707	ASS1	6.11375e-30	-2.74505	3.90053	3.73264e-31
ENSG00000197043	ANXA6	6.18655e-30	2.54692	4.46138	3.78156e-31
ENSG00000100934	SEC23A	6.19048e-30	1.33685	5.2883	3.78844e-31
ENSG00000172201	ID4	6.24016e-30	3.43148	2.84854	3.82336e-31
ENSG00000096433	ITPR3	6.27391e-30	-2.76059	4.38011	3.84858e-31
ENSG00000125304	TM9SF2	6.28368e-30	-0.975513	6.61713	3.85912e-31
ENSG00000134013	LOXL2	6.44801e-30	3.58192	5.09727	3.9647e-31
ENSG00000176641	RNF152	6.74199e-30	2.03959	5.48373	4.15034e-31
ENSG00000132623	ANKEF1	6.85143e-30	-3.18586	2.78913	4.22267e-31
ENSG00000111885	MAN1A1	7.13809e-30	1.8011	6.01826	4.40451e-31
ENSG00000019102	VSIG2	8.04571e-30	-4.56141	2.90355	4.97037e-31
ENSG00000254166	CASC19	8.42079e-30	-3.77623	3.31007	5.20817e-31
ENSG00000168675	LDLRAD4	1.11962e-29	2.36305	5.53858	6.93286e-31
ENSG00000137673	MMP7	1.1794e-29	-3.36965	6.00835	7.31153e-31
ENSG00000211592	IGKC	1.20584e-29	5.20384	10.5801	7.48419e-31
ENSG00000067798	NAV3	1.25204e-29	3.03221	4.67436	7.77994e-31
ENSG00000128311	TST	1.25375e-29	-2.81345	3.37753	7.79964e-31
ENSG00000167642	SPINT2	1.26777e-29	-3.0614	3.58715	7.89604e-31
ENSG00000150961	SEC24D	1.44987e-29	1.06839	6.59925	9.04071e-31
ENSG00000145730	PAM	1.58176e-29	1.42797	6.65339	9.87455e-31
ENSG00000147145	LPAR4	1.63263e-29	4.98218	0.141784	1.02039e-30
ENSG00000136231	IGF2BP3	1.64612e-29	-4.07303	3.30314	1.03001e-30
ENSG00000132965	ALOX5AP	1.9921e-29	2.94412	4.52105	1.24795e-30
ENSG00000131459	GFPT2	2.01989e-29	3.77629	3.84534	1.26681e-30
ENSG00000167641	PPP1R14A	2.15334e-29	4.48755	1.22676	1.35207e-30
ENSG00000082196	C1QTNF3	2.20522e-29	4.61219	4.62441	1.38624e-30
ENSG00000113621	TXNDC15	2.30513e-29	1.36642	4.55439	1.45071e-30
ENSG00000172733	PURG	2.39577e-29	4.98525	-0.201528	1.50949e-30
ENSG00000143375	CGN	2.4964e-29	-3.80144	3.67609	1.57469e-30
ENSG00000174600	CMKLR1	2.50293e-29	4.55546	2.83565	1.58063e-30
ENSG00000144283	PKP4	2.63363e-29	-1.49638	5.39597	1.66507e-30
ENSG00000064787	BCAS1	2.6811e-29	-3.86036	3.86388	1.69702e-30
ENSG00000148737	TCF7L2	2.68768e-29	-1.47337	5.27318	1.70313e-30
ENSG00000072840	EVC	2.71979e-29	3.58425	3.57415	1.72545e-30
ENSG00000114805	PLCH1	2.82928e-29	-3.28504	2.99987	1.79696e-30
ENSG00000140749	IGSF6	2.85401e-29	2.7094	3.83841	1.81472e-30
ENSG00000204580	DDR1	2.91359e-29	-2.66762	3.64955	1.85472e-30
ENSG00000149084	HSD17B12	2.91447e-29	-1.23148	4.73358	1.85739e-30
ENSG00000155011	DKK2	3.28551e-29	4.2008	2.88683	2.09622e-30
ENSG00000186310	NAP1L3	3.33222e-29	3.96414	2.38557	2.12844e-30
ENSG00000133030	MPRIP	3.35571e-29	1.51027	5.05298	2.14587e-30
ENSG00000185811	IKZF1	3.41243e-29	3.69141	3.81722	2.1846e-30
ENSG00000165152	PGAP4	3.49214e-29	-2.46822	3.2972	2.23816e-30
ENSG00000170581	STAT2	3.53488e-29	1.66512	5.5987	2.26811e-30
ENSG00000178573	MAF	3.76982e-29	2.38677	4.99469	2.42158e-30
ENSG00000214530	STARD10	3.80757e-29	-2.10885	3.43421	2.44859e-30
ENSG00000183813	CCR4	3.81211e-29	5.90743	1.20648	2.45427e-30
ENSG00000165322	ARHGAP12	3.8308e-29	-1.47392	5.30174	2.46907e-30
ENSG00000211897	IGHG3	4.38325e-29	6.75293	5.63728	2.82831e-30
ENSG00000166471	TMEM41B	5.15964e-29	-1.16408	5.06609	3.33302e-30
ENSG00000103742	IGDCC4	5.37044e-29	4.09956	2.23972	3.47307e-30
ENSG00000169169	CPT1C	5.71047e-29	4.29551	0.768228	3.6971e-30
ENSG00000134398	ERN2	5.92813e-29	-4.84246	3.06606	3.8423e-30
ENSG00000099812	MISP	6.1264e-29	-4.33119	1.86333	3.97525e-30
ENSG00000184408	KCND2	6.25079e-29	3.60025	3.41645	4.06048e-30
ENSG00000182218	HHIPL1	6.4376e-29	4.13654	1.38656	4.18649e-30
ENSG00000082458	DLG3	6.76827e-29	-1.86811	4.08556	4.40642e-30
ENSG00000259834		7.63926e-29	4.99685	1.31247	4.979e-30
ENSG00000198851	CD3E	7.8719e-29	4.67243	2.60584	5.13633e-30
ENSG00000164251	F2RL1	8.06696e-29	-2.41424	4.2829	5.26944e-30
ENSG00000169562	GJB1	8.22221e-29	-4.78421	2.63843	5.37679e-30
ENSG00000118503	TNFAIP3	8.54678e-29	2.2995	4.44216	5.59523e-30
ENSG00000072694	FCGR2B	8.59805e-29	4.49158	1.85148	5.63501e-30
ENSG00000167460	TPM4	9.49543e-29	1.11468	9.49112	6.23e-30
ENSG00000172667	ZMAT3	1.03081e-28	1.63382	5.83537	6.77067e-30
ENSG00000155659	VSIG4	1.03398e-28	3.68279	3.69743	6.79898e-30
ENSG00000219438	TAFA5	1.04743e-28	3.90376	2.61879	6.89495e-30
ENSG00000044115	CTNNA1	1.09395e-28	-0.817209	6.80634	7.20911e-30
ENSG00000143515	ATP8B2	1.12878e-28	3.30452	3.76711	7.44682e-30
ENSG00000131873	CHSY1	1.13702e-28	1.58038	5.42058	7.50937e-30
ENSG00000136869	TLR4	1.20161e-28	2.57725	4.5981	7.94465e-30
ENSG00000214548	MEG3	1.28781e-28	3.64172	4.33699	8.5239e-30
ENSG00000082175	PGR	1.30905e-28	3.59779	3.88834	8.67397e-30
ENSG00000168172	HOOK3	1.46413e-28	1.24517	7.1444	9.71217e-30
ENSG00000112964	GHR	1.4864e-28	3.62273	3.13077	9.87066e-30
ENSG00000143217	NECTIN4	1.55226e-28	-3.80836	2.8026	1.03192e-29
ENSG00000164116	GUCY1A1	1.58079e-28	2.3125	5.26449	1.05203e-29
ENSG00000177054	ZDHHC13	1.664e-28	-2.00854	2.70639	1.10861e-29
ENSG00000102837	OLFM4	1.79832e-28	-4.71847	10.0768	1.1994e-29
ENSG00000196139	AKR1C3	1.93394e-28	-3.26236	2.86954	1.29125e-29
ENSG00000164220	F2RL2	1.98655e-28	3.75758	5.61047	1.32782e-29
ENSG00000268104	SLC6A14	1.99975e-28	-4.59711	4.59847	1.33808e-29
ENSG00000011105	TSPAN9	2.13877e-28	2.70335	2.70785	1.43379e-29
ENSG00000005243	COPZ2	2.13877e-28	3.7199	2.32954	1.4342e-29
ENSG00000150637	CD226	2.19463e-28	4.02333	2.03848	1.47325e-29
ENSG00000150630	VEGFC	2.40819e-28	3.80585	2.31576	1.61835e-29
ENSG00000166250	CLMP	2.49607e-28	3.47994	4.50869	1.67921e-29
ENSG00000164542	KIAA0895	2.86136e-28	-2.62763	2.06343	1.92703e-29
ENSG00000188761	BCL2L15	3.22987e-28	-3.92245	4.01945	2.17754e-29
ENSG00000163993	S100P	3.33273e-28	-3.63516	3.40865	2.2493e-29
ENSG00000267795	SMIM22	3.53991e-28	-4.03527	1.19747	2.39169e-29
ENSG00000225885		3.57139e-28	-3.68662	1.22766	2.41555e-29
ENSG00000253368	TRNP1	3.64607e-28	-3.12323	2.39122	2.46869e-29
ENSG00000007062	PROM1	3.73319e-28	-4.08182	4.82968	2.53038e-29
ENSG00000206053	JPT2	3.8464e-28	-1.86418	3.9478	2.6099e-29
ENSG00000150753	CCT5	4.0009e-28	-1.27976	5.02004	2.71763e-29
ENSG00000163293	NIPAL1	4.35694e-28	-4.4608	2.34212	2.96262e-29
ENSG00000047849	MAP4	4.61755e-28	1.2638	7.11817	3.14317e-29
ENSG00000168807	SNTB2	4.81442e-28	1.10681	5.33528	3.28066e-29
ENSG00000122824	NUDT10	5.24814e-28	5.39065	-0.00214281	3.58e-29
ENSG00000197535	MYO5A	5.32066e-28	2.3823	5.67986	3.63332e-29
ENSG00000155254	MARVELD1	5.75439e-28	2.25427	5.41623	3.93367e-29
ENSG00000166415	WDR72	6.02329e-28	-4.83401	4.44611	4.12184e-29
ENSG00000166928	MS4A14	6.08766e-28	4.46575	1.93257	4.17029e-29
ENSG00000163909	HEYL	6.45353e-28	3.39619	4.98001	4.4256e-29
ENSG00000137076	TLN1	6.48192e-28	1.36461	6.33402	4.44975e-29
ENSG00000203805	PLPP4	7.27195e-28	3.88028	2.73307	4.99736e-29
ENSG00000156510	HKDC1	7.84454e-28	-4.21352	2.15897	5.39653e-29
ENSG00000261150	EPPK1	8.12946e-28	-3.94369	3.19763	5.59842e-29
ENSG00000279166		8.23569e-28	4.30359	1.27002	5.67753e-29
ENSG00000121898	CPXM2	8.24058e-28	4.07984	3.25489	5.68686e-29
ENSG00000178996	SNX18	8.57733e-28	1.38698	4.52592	5.92546e-29
ENSG00000103089	FA2H	8.94387e-28	-4.18655	3.03657	6.18514e-29
ENSG00000162804	SNED1	9.39547e-28	2.77009	3.29845	6.50424e-29
ENSG00000211949	IGHV3-23	9.41816e-28	6.97936	3.84648	6.52676e-29
ENSG00000180447	GAS1	9.7516e-28	4.01636	3.67079	6.76489e-29
ENSG00000128512	DOCK4	1.00328e-27	2.10151	3.83668	6.96725e-29
ENSG00000177106	EPS8L2	1.10115e-27	-2.84112	1.49425	7.65483e-29
ENSG00000171791	BCL2	1.11354e-27	3.09063	3.73415	7.74906e-29
ENSG00000051382	PIK3CB	1.13662e-27	-1.40896	4.05109	7.9179e-29
ENSG00000136732	GYPC	1.1407e-27	3.75834	1.73549	7.95452e-29
ENSG00000160190	SLC37A1	1.15871e-27	-2.34966	2.20799	8.0885e-29
ENSG00000170786	SDR16C5	1.32956e-27	-4.07182	2.45171	9.29074e-29
ENSG00000126603	GLIS2	1.36694e-27	2.66334	4.06592	9.56184e-29
ENSG00000245105	A2M-AS1	1.37865e-27	4.49208	0.881469	9.65375e-29
ENSG00000173391	OLR1	1.43656e-27	3.3847	5.37754	1.00696e-28
ENSG00000184014	DENND5A	1.4676e-27	1.87433	4.15915	1.02978e-28
ENSG00000134590	RTL8C	1.46965e-27	1.8998	4.53187	1.03228e-28
ENSG00000269067	ZNF728	1.49403e-27	4.95011	1.64872	1.05049e-28
ENSG00000165914	TTC7B	1.52065e-27	2.69966	3.41374	1.07031e-28
ENSG00000168528	SERINC2	1.53118e-27	-2.3268	4.93938	1.07882e-28
ENSG00000122188	LAX1	1.58838e-27	4.86667	1.17466	1.12028e-28
ENSG00000134516	DOCK2	1.65203e-27	3.29968	3.48752	1.16636e-28
ENSG00000162618	ADGRL4	1.67407e-27	3.25618	3.56209	1.18314e-28
ENSG00000137726	FXYD6	1.69238e-27	3.01241	2.75858	1.1973e-28
ENSG00000139220	PPFIA2	1.69755e-27	3.55169	3.83038	1.20218e-28
ENSG00000174514	MFSD4A	1.77003e-27	-3.93291	3.32515	1.2548e-28
ENSG00000104332	SFRP1	2.04846e-27	4.97764	5.49834	1.45366e-28
ENSG00000101230	ISM1	2.33461e-27	4.14929	3.35243	1.65841e-28
ENSG00000261371	PECAM1	2.50509e-27	2.97893	6.27581	1.78133e-28
ENSG00000151240	DIP2C	2.88223e-27	1.56451	4.59346	2.05159e-28
ENSG00000108691	CCL2	2.9096e-27	3.61231	5.06765	2.07318e-28
ENSG00000109511	ANXA10	2.971e-27	-4.60758	3.47704	2.11907e-28
ENSG00000166448	TMEM130	3.10039e-27	4.9286	3.93958	2.2136e-28
ENSG00000211956	IGHV4-34	3.42663e-27	8.47631	2.68802	2.44901e-28
ENSG00000173890	GPR160	3.6124e-27	-2.24157	2.52033	2.58439e-28
ENSG00000116791	CRYZ	3.76378e-27	-1.5795	4.31162	2.69542e-28
ENSG00000117594	HSD11B1	4.0012e-27	4.07785	2.87866	2.86834e-28
ENSG00000081087	OSTM1	4.28104e-27	1.73933	4.59277	3.07332e-28
ENSG00000162769	FLVCR1	4.28104e-27	-1.94281	3.46673	3.07514e-28
ENSG00000124171	PARD6B	4.39806e-27	-3.18022	4.03739	3.16238e-28
ENSG00000151715	TMEM45B	4.67493e-27	-4.22947	2.66047	3.36484e-28
ENSG00000066294	CD84	4.71521e-27	2.57914	4.47041	3.39725e-28
ENSG00000175600	SUGCT	5.03021e-27	3.82198	2.46464	3.62784e-28
ENSG00000198046	ZNF667	5.22747e-27	4.37897	1.00434	3.77388e-28
ENSG00000136261	BZW2	5.28094e-27	-1.59189	3.72664	3.8163e-28
ENSG00000197253	TPSB2	5.30294e-27	4.17909	1.74805	3.83604e-28
ENSG00000099204	ABLIM1	5.32224e-27	-1.70839	6.261	3.85385e-28
ENSG00000110723	EXPH5	5.56127e-27	-1.62242	5.34625	4.03096e-28
ENSG00000149557	FEZ1	5.62296e-27	3.35113	2.3008	4.07974e-28
ENSG00000121871	SLITRK3	5.66488e-27	5.44583	1.82332	4.11425e-28
ENSG00000139971	ARMH4	6.32379e-27	3.39369	3.51063	4.59738e-28
ENSG00000107771	CCSER2	6.81376e-27	1.21374	6.21962	4.95851e-28
ENSG00000136542	GALNT5	6.87319e-27	-2.26346	6.24417	5.00673e-28
ENSG00000099953	MMP11	7.08572e-27	2.79984	5.55114	5.16667e-28
ENSG00000131171	SH3BGRL	7.08814e-27	1.10964	6.63354	5.17889e-28
ENSG00000169442	CD52	7.08814e-27	3.51903	1.62635	5.18224e-28
ENSG00000167861	HID1	7.08814e-27	-3.25019	4.14872	5.18382e-28
ENSG00000151468	CCDC3	7.15429e-27	3.93844	3.29139	5.23737e-28
ENSG00000181804	SLC9A9	7.83111e-27	3.47568	2.8562	5.73851e-28
ENSG00000112078	KCTD20	8.40316e-27	1.34448	4.95522	6.16378e-28
ENSG00000149260	CAPN5	8.53873e-27	-1.86458	4.94699	6.26939e-28
ENSG00000160791	CCR5	8.56749e-27	3.76068	2.49925	6.29671e-28
ENSG00000173369	C1QB	9.07696e-27	3.21666	3.71356	6.67771e-28
ENSG00000173702	MUC13	9.96119e-27	-3.89172	6.14725	7.33543e-28
ENSG00000138363	ATIC	1.05613e-26	-1.42755	4.15357	7.78496e-28
ENSG00000168938	PPIC	1.14218e-26	1.35113	5.59589	8.42751e-28
ENSG00000179921	GPBAR1	1.14357e-26	5.52608	1.29929	8.44605e-28
ENSG00000111319	SCNN1A	1.14789e-26	-3.53791	4.65689	8.48625e-28
ENSG00000228742	LINC02577	1.19726e-26	-4.83145	1.00766	8.85993e-28
ENSG00000115112	TFCP2L1	1.20759e-26	-3.32991	3.17124	8.94509e-28
ENSG00000072110	ACTN1	1.22151e-26	1.13267	6.3548	9.05704e-28
ENSG00000110799	VWF	1.23972e-26	3.80095	3.86537	9.20103e-28
ENSG00000114529	C3orf52	1.25456e-26	-3.16844	2.60528	9.32029e-28
ENSG00000166145	SPINT1	1.2692e-26	-2.99877	3.9928	9.43824e-28
ENSG00000204385	SLC44A4	1.28219e-26	-3.71201	4.96086	9.54408e-28
ENSG00000088882	CPXM1	1.33194e-26	4.12883	2.26937	9.92402e-28
ENSG00000129422	MTUS1	1.3533e-26	-1.30186	6.57749	1.00929e-27
ENSG00000100320	RBFOX2	1.35467e-26	1.22795	6.10476	1.0113e-27
ENSG00000122643	NT5C3A	1.37202e-26	-1.50392	3.01626	1.02524e-27
ENSG00000165959	CLMN	1.44098e-26	-1.87404	4.86045	1.07782e-27
ENSG00000167306	MYO5B	1.54564e-26	-2.14232	4.21137	1.15722e-27
ENSG00000196878	LAMB3	1.6024e-26	-2.60108	4.90229	1.20087e-27
ENSG00000106688	SLC1A1	1.63929e-26	-3.04798	3.72978	1.2297e-27
ENSG00000166341	DCHS1	1.70195e-26	3.8231	3.7765	1.27794e-27
ENSG00000141655	TNFRSF11A	1.77786e-26	-3.20576	2.01974	1.33623e-27
ENSG00000152332	UHMK1	1.79123e-26	-1.16347	6.41769	1.34757e-27
ENSG00000270071		1.81463e-26	4.60601	-0.144735	1.36648e-27
ENSG00000101842	VSIG1	1.83445e-26	-4.72328	4.43156	1.38274e-27
ENSG00000015520	NPC1L1	1.86479e-26	-5.20052	2.99922	1.40695e-27
ENSG00000073792	IGF2BP2	2.12014e-26	-2.16973	3.77685	1.60115e-27
ENSG00000127328	RAB3IP	2.26629e-26	-2.05214	3.7077	1.71316e-27
ENSG00000087258	GNAO1	2.35174e-26	3.60386	2.77986	1.77945e-27
ENSG00000185070	FLRT2	2.36932e-26	2.93389	5.67859	1.79447e-27
ENSG00000164237	CMBL	2.43072e-26	-1.62379	3.93081	1.84273e-27
ENSG00000131042	LILRB2	2.43245e-26	3.79684	1.51263	1.84581e-27
ENSG00000153283	CD96	2.57776e-26	3.88148	3.31815	1.95794e-27
ENSG00000167757	KLK11	2.70209e-26	-4.25658	2.11722	2.05432e-27
ENSG00000169071	ROR2	2.93286e-26	3.60605	3.24159	2.23189e-27
ENSG00000214944	ARHGEF28	2.9609e-26	-2.29558	3.73454	2.25538e-27
ENSG00000180071	ANKRD18A	3.15598e-26	-4.09503	1.21024	2.40625e-27
ENSG00000146373	RNF217	3.2306e-26	1.98945	5.42256	2.46548e-27
ENSG00000070526	ST6GALNAC1	3.28367e-26	-4.16736	3.5459	2.50836e-27
ENSG00000072210	ALDH3A2	3.40521e-26	-1.59035	4.62744	2.60366e-27
ENSG00000168685	IL7R	3.47384e-26	3.76391	5.02943	2.65865e-27
ENSG00000119125	GDA	3.60685e-26	-3.84218	4.5722	2.76306e-27
ENSG00000135503	ACVR1B	3.64334e-26	-1.51651	4.83706	2.79365e-27
ENSG00000110079	MS4A4A	3.67646e-26	3.88349	2.61795	2.82171e-27
ENSG00000198189	HSD17B11	3.69657e-26	-1.49964	4.35266	2.83981e-27
ENSG00000211640	IGLV6-57	3.74005e-26	9.04669	4.15333	2.87592e-27
ENSG00000104522	GFUS	3.78736e-26	-2.4574	2.05941	2.91504e-27
ENSG00000061337	LZTS1	3.95691e-26	3.95711	2.70404	3.0484e-27
ENSG00000211945	IGHV1-18	4.11195e-26	7.84458	3.74549	3.17082e-27
ENSG00000066405	CLDN18	4.11357e-26	-4.14137	7.64646	3.17505e-27
ENSG00000078687	TNRC6C	4.38625e-26	1.87193	4.47899	3.38869e-27
ENSG00000198932	GPRASP1	4.47279e-26	3.19468	2.34646	3.45878e-27
ENSG00000135077	HAVCR2	4.51417e-26	3.41221	2.75757	3.49404e-27
ENSG00000151491	EPS8	4.93604e-26	-0.943534	6.73258	3.82414e-27
ENSG00000041353	RAB27B	5.10343e-26	-2.68587	3.94486	3.95752e-27
ENSG00000163590	PPM1L	5.18506e-26	-1.9084	3.75143	4.02457e-27
ENSG00000142910	TINAGL1	5.41657e-26	-2.70908	2.0591	4.20819e-27
ENSG00000138430	OLA1	5.46852e-26	-1.16024	6.06474	4.2525e-27
ENSG00000150636	CCDC102B	5.89334e-26	3.61333	3.58589	4.58712e-27
ENSG00000066777	ARFGEF1	6.11725e-26	-0.885015	6.32192	4.76582e-27
ENSG00000211955	IGHV3-33	6.15211e-26	7.4773	1.13972	4.79744e-27
ENSG00000104435	STMN2	7.18096e-26	4.00174	4.63131	5.60493e-27
ENSG00000257743	MGAM2	7.30995e-26	-4.60555	4.34802	5.7109e-27
ENSG00000159176	CSRP1	7.47169e-26	1.34507	5.43469	5.84584e-27
ENSG00000100842	EFS	7.47169e-26	3.94041	0.663008	5.84807e-27
ENSG00000185499	MUC1	7.51947e-26	-3.14873	6.01675	5.8909e-27
ENSG00000176920	FUT2	7.60801e-26	-4.36617	2.55782	5.96577e-27
ENSG00000161048	NAPEPLD	8.57299e-26	-1.32955	4.1124	6.72866e-27
ENSG00000125107	CNOT1	8.72233e-26	-0.719302	7.04478	6.85218e-27
ENSG00000007933	FMO3	8.82778e-26	3.93345	1.91185	6.9414e-27
ENSG00000117114	ADGRL2	9.20424e-26	2.13708	6.05441	7.24407e-27
ENSG00000145675	PIK3R1	9.25211e-26	1.34781	6.49877	7.28845e-27
ENSG00000075223	SEMA3C	9.37281e-26	1.8526	6.72931	7.39031e-27
ENSG00000124225	PMEPA1	9.45654e-26	-1.39356	6.89396	7.46317e-27
ENSG00000166741	NNMT	9.89398e-26	1.8401	5.56008	7.81556e-27
ENSG00000072571	HMMR	1.04287e-25	-2.3699	3.24094	8.24547e-27
ENSG00000144649	GASK1A	1.05794e-25	4.27316	3.29658	8.3723e-27
ENSG00000101463	SYNDIG1	1.05854e-25	4.53267	0.980319	8.38471e-27
ENSG00000182606	TRAK1	1.06411e-25	-1.34757	4.90383	8.43649e-27
ENSG00000130024	PHF10	1.08441e-25	1.30266	4.52856	8.60534e-27
ENSG00000042980	ADAM28	1.13397e-25	-2.09186	5.40395	9.00677e-27
ENSG00000185567	AHNAK2	1.14529e-25	-1.68581	6.66298	9.10497e-27
ENSG00000150347	ARID5B	1.16785e-25	1.33987	6.86177	9.29279e-27
ENSG00000131781	FMO5	1.19701e-25	-2.3945	2.29451	9.53345e-27
ENSG00000169813	HNRNPF	1.20408e-25	-0.996906	5.34698	9.59853e-27
ENSG00000132000	PODNL1	1.2697e-25	3.85583	2.83647	1.01308e-26
ENSG00000224259	LINC01133	1.30274e-25	-3.24074	3.08923	1.04038e-26
ENSG00000267534	S1PR2	1.30374e-25	2.45433	3.19459	1.04213e-26
ENSG00000231246	LINC02884	1.33236e-25	4.50345	2.93518	1.06597e-26
ENSG00000169876	MUC17	1.36446e-25	-4.67915	6.67979	1.09263e-26
ENSG00000173198	CYSLTR1	1.37451e-25	3.61984	1.84475	1.10168e-26
ENSG00000139517	LNX2	1.44804e-25	-1.56072	3.64718	1.16166e-26
ENSG00000144824	PHLDB2	1.4919e-25	1.96225	5.37421	1.19793e-26
ENSG00000118898	PPL	1.49829e-25	-3.25385	3.68274	1.20414e-26
ENSG00000277734	TRAC	1.55383e-25	3.72312	3.57196	1.2499e-26
ENSG00000133392	MYH11	1.61461e-25	3.67871	6.64242	1.29996e-26
ENSG00000196338	NLGN3	1.78917e-25	4.22968	1.95028	1.4418e-26
ENSG00000166398	GARRE1	1.88846e-25	1.53493	4.89721	1.52317e-26
ENSG00000135047	CTSL	1.93193e-25	1.57827	4.80613	1.55963e-26
ENSG00000170458	CD14	1.94067e-25	2.94849	3.5237	1.56809e-26
ENSG00000143344	RGL1	1.96698e-25	1.96089	4.58693	1.59078e-26
ENSG00000150764	DIXDC1	1.97496e-25	1.76588	4.23136	1.59866e-26
ENSG00000074047	GLI2	2.04165e-25	2.71432	4.29008	1.65412e-26
ENSG00000117385	P3H1	2.05697e-25	2.2964	3.92148	1.66854e-26
ENSG00000145362	ANK2	2.05697e-25	3.27154	4.27225	1.6695e-26
ENSG00000173402	DAG1	2.08057e-25	-1.0675	6.47578	1.69016e-26
ENSG00000119314	PTBP3	2.09138e-25	-0.949171	7.6246	1.70046e-26
ENSG00000077943	ITGA8	2.13514e-25	3.69357	2.30323	1.73758e-26
ENSG00000169992	NLGN2	2.14717e-25	3.37147	2.75722	1.74893e-26
ENSG00000135535	CD164	2.30472e-25	-1.15128	6.36737	1.87892e-26
ENSG00000133935	ERG28	2.39565e-25	-1.56223	4.64332	1.95479e-26
ENSG00000175356	SCUBE2	2.68216e-25	4.01928	4.44383	2.19051e-26
ENSG00000160161	CILP2	2.85614e-25	4.64631	1.05301	2.33467e-26
ENSG00000113319	RASGRF2	2.88129e-25	2.92238	4.43282	2.3573e-26
ENSG00000079691	CARMIL1	3.15123e-25	-1.28524	5.20478	2.58043e-26
ENSG00000135960	EDAR	3.19535e-25	-5.18564	1.55294	2.61888e-26
ENSG00000002587	HS3ST1	3.21454e-25	-3.04587	3.55838	2.63693e-26
ENSG00000125266	EFNB2	3.2958e-25	-1.86681	4.19338	2.70597e-26
ENSG00000176971	FIBIN	3.2995e-25	3.57632	3.60924	2.7114e-26
ENSG00000167693	NXN	3.50793e-25	2.14076	3.45646	2.88521e-26
ENSG00000182168	UNC5C	3.55976e-25	3.0971	3.09749	2.93042e-26
ENSG00000110324	IL10RA	3.6442e-25	3.06892	3.698	3.00256e-26
ENSG00000197380	DACT3	3.72061e-25	3.82397	3.28592	3.06821e-26
ENSG00000121966	CXCR4	3.72902e-25	2.36886	5.4845	3.07784e-26
ENSG00000149534	MS4A2	3.78029e-25	4.09718	2.91797	3.12289e-26
ENSG00000196233	LCOR	3.82862e-25	-1.01328	6.2578	3.16559e-26
ENSG00000133574	GIMAP4	3.84355e-25	3.43664	4.46216	3.18072e-26
ENSG00000101825	MXRA5	3.94906e-25	1.86245	9.50638	3.27089e-26
ENSG00000148841	ITPRIP	4.06028e-25	2.63794	3.85585	3.36594e-26
ENSG00000146122	DAAM2	4.17622e-25	3.80313	3.16803	3.46508e-26
ENSG00000085514	PILRA	4.49774e-25	3.63505	2.02111	3.7351e-26
ENSG00000188229	TUBB4B	4.59573e-25	-1.66155	3.90186	3.8198e-26
ENSG00000185033	SEMA4B	4.72175e-25	-2.42817	4.81761	3.92796e-26
ENSG00000189159	JPT1	4.75608e-25	-1.75076	3.4877	3.95996e-26
ENSG00000164330	EBF1	4.8066e-25	3.03664	4.0088	4.0055e-26
ENSG00000165949	IFI27	4.90272e-25	-1.90571	5.45519	4.08914e-26
ENSG00000115541	HSPE1	5.49927e-25	-1.59451	3.72386	4.59068e-26
ENSG00000189334	S100A14	5.52431e-25	-3.44724	4.13067	4.61558e-26
ENSG00000159166	LAD1	5.83315e-25	-3.22877	4.26606	4.87784e-26
ENSG00000156966	B3GNT7	6.01251e-25	-3.23767	2.84685	5.03217e-26
ENSG00000214814	FER1L6	6.01828e-25	-5.0213	3.49736	5.04136e-26
ENSG00000156711	MAPK13	6.0813e-25	-1.91512	3.09614	5.09854e-26
ENSG00000084112	SSH1	6.17339e-25	1.56535	5.06165	5.18022e-26
ENSG00000122862	SRGN	6.23538e-25	2.78936	4.99661	5.23675e-26
ENSG00000002726	AOC1	6.41763e-25	-4.07511	3.19985	5.39445e-26
ENSG00000160181	TFF2	6.55485e-25	-4.90808	4.20328	5.51453e-26
ENSG00000099860	GADD45B	6.71861e-25	2.63169	4.05281	5.65716e-26
ENSG00000119729	RHOQ	6.74319e-25	1.6528	3.98662	5.68274e-26
ENSG00000125810	CD93	6.97476e-25	2.92648	6.08079	5.88293e-26
ENSG00000115165	CYTIP	7.05498e-25	2.95616	2.70973	5.9557e-26
ENSG00000165338	HECTD2	7.06878e-25	1.79147	3.95812	5.97247e-26
ENSG00000282057		7.34244e-25	3.93544	2.35891	6.209e-26
ENSG00000122691	TWIST1	7.92596e-25	4.29941	1.8062	6.70817e-26
ENSG00000076864	RAP1GAP	8.33497e-25	-4.50975	1.85309	7.06036e-26
ENSG00000153561	RMND5A	9.28633e-25	-1.19418	4.78978	7.87296e-26
ENSG00000215182	MUC5AC	9.3963e-25	-4.01328	7.02395	7.97299e-26
ENSG00000138336	TET1	9.44864e-25	2.41875	4.57834	8.02423e-26
ENSG00000164611	PTTG1	9.50131e-25	-2.26727	3.12318	8.07584e-26
ENSG00000122591	FAM126A	9.58123e-25	1.88921	4.65052	8.1507e-26
ENSG00000095539	SEMA4G	9.70565e-25	-3.62867	2.11568	8.26356e-26
ENSG00000204618	RNF39	9.72923e-25	-3.93346	1.42213	8.29504e-26
ENSG00000064012	CASP8	9.72923e-25	-1.4015	4.21155	8.29772e-26
ENSG00000009413	REV3L	9.74651e-25	1.28031	5.69154	8.3195e-26
ENSG00000012822	CALCOCO1	9.74664e-25	1.53209	5.85896	8.32667e-26
ENSG00000183098	GPC6	1.00201e-24	2.93788	5.64865	8.56751e-26
ENSG00000134827	TCN1	1.04334e-24	-4.30732	5.53361	8.92848e-26
ENSG00000134873	CLDN10	1.04693e-24	-4.61838	3.1211	8.96679e-26
ENSG00000148735	PLEKHS1	1.09619e-24	-4.18851	3.62513	9.3966e-26
ENSG00000197093	GAL3ST4	1.15272e-24	2.86119	3.12327	9.88952e-26
ENSG00000145824	CXCL14	1.22494e-24	3.954	9.96897	1.05184e-25
ENSG00000260711		1.22494e-24	-3.20028	2.15759	1.05268e-25
ENSG00000047644	WWC3	1.22568e-24	1.54957	4.38175	1.0542e-25
ENSG00000070614	NDST1	1.23027e-24	1.64973	4.39906	1.05904e-25
ENSG00000171476	HOPX	1.24443e-24	2.9479	4.32566	1.07214e-25
ENSG00000142168	SOD1	1.26899e-24	-1.35209	5.65721	1.09421e-25
ENSG00000256235	SMIM3	1.27053e-24	2.90166	3.41455	1.09646e-25
ENSG00000171992	SYNPO	1.28889e-24	2.20588	6.34179	1.11324e-25
ENSG00000166130	IKBIP	1.31724e-24	1.82756	4.04763	1.13867e-25
ENSG00000050405	LIMA1	1.35362e-24	-1.10803	7.35814	1.1711e-25
ENSG00000248458		1.37559e-24	4.84338	1.76215	1.1911e-25
ENSG00000136160	EDNRB	1.3925e-24	3.47953	4.05613	1.20675e-25
ENSG00000143333	RGS16	1.47496e-24	3.88302	4.11308	1.27928e-25
ENSG00000143036	SLC44A3	1.54764e-24	-2.13115	3.23022	1.34343e-25
ENSG00000079246	XRCC5	1.68078e-24	-0.778785	6.99865	1.46023e-25
ENSG00000170537	TMC7	1.69424e-24	-3.83014	2.04974	1.47315e-25
ENSG00000114013	CD86	1.71073e-24	3.13205	2.60983	1.48872e-25
ENSG00000118407	FILIP1	1.7108e-24	3.45575	2.15295	1.49002e-25
ENSG00000146197	SCUBE3	1.72729e-24	4.36434	5.57383	1.50563e-25
ENSG00000174669	SLC29A2	1.7795e-24	-3.76515	0.655658	1.55243e-25
ENSG00000121316	PLBD1	1.83016e-24	-1.51845	4.26102	1.59795e-25
ENSG00000134716	CYP2J2	1.83706e-24	-4.52037	0.850422	1.6053e-25
ENSG00000104324	CPQ	1.85351e-24	1.8773	4.76297	1.62102e-25
ENSG00000100368	CSF2RB	1.88909e-24	3.6997	3.18502	1.6535e-25
ENSG00000054219	LY75	1.9385e-24	-2.25078	3.31087	1.69815e-25
ENSG00000124920	MYRF	1.98078e-24	-3.25031	3.58261	1.73662e-25
ENSG00000244682	FCGR2C	2.01156e-24	3.56412	2.30484	1.76506e-25
ENSG00000104687	GSR	2.02471e-24	-1.4103	4.17349	1.77806e-25
ENSG00000164754	RAD21	2.03616e-24	-0.846716	6.37475	1.78959e-25
ENSG00000112419	PHACTR2	2.22164e-24	1.02933	6.04162	1.95422e-25
ENSG00000052344	PRSS8	2.26556e-24	-4.2037	1.8156	1.99449e-25
ENSG00000198758	EPS8L3	2.28223e-24	-4.12826	3.2285	2.01082e-25
ENSG00000100596	SPTLC2	2.34049e-24	-1.03229	6.01871	2.06385e-25
ENSG00000173918	C1QTNF1	2.35787e-24	2.74554	3.14574	2.08087e-25
ENSG00000143367	TUFT1	2.42711e-24	-2.79573	2.3532	2.14373e-25
ENSG00000159399	HK2	2.6235e-24	-1.67483	5.17529	2.3191e-25
ENSG00000126838	PZP	2.64552e-24	4.61213	0.98009	2.34048e-25
ENSG00000091157	WDR7	2.69808e-24	1.34103	4.53816	2.38947e-25
ENSG00000130202	NECTIN2	2.69808e-24	-1.59171	4.75743	2.39087e-25
ENSG00000061794	MRPS35	2.9476e-24	-1.57752	3.43302	2.61412e-25
ENSG00000070159	PTPN3	2.98436e-24	-3.17014	3.42043	2.64888e-25
ENSG00000174705	SH3PXD2B	3.02223e-24	1.8709	5.78569	2.68468e-25
ENSG00000126785	RHOJ	3.18101e-24	3.2742	3.35639	2.82802e-25
ENSG00000239305	RNF103	3.32872e-24	-1.27254	4.13786	2.96175e-25
ENSG00000095637	SORBS1	3.40184e-24	1.99552	5.51891	3.02928e-25
ENSG00000123124	WWP1	3.69318e-24	-1.1397	5.38556	3.29137e-25
ENSG00000172817	CYP7B1	3.94896e-24	2.14347	6.88995	3.52218e-25
ENSG00000100243	CYB5R3	3.94902e-24	1.29824	6.62259	3.52509e-25
ENSG00000122642	FKBP9	3.95683e-24	0.987006	6.06996	3.53493e-25
ENSG00000121361	KCNJ8	3.98066e-24	3.60413	3.02633	3.5591e-25
ENSG00000039560	RAI14	4.03917e-24	1.47877	6.39357	3.61433e-25
ENSG00000153993	SEMA3D	4.03977e-24	4.21273	2.63195	3.61779e-25
ENSG00000119514	GALNT12	4.20447e-24	-2.77737	1.81027	3.76833e-25
ENSG00000147804	SLC39A4	4.22254e-24	-2.53583	3.12853	3.78758e-25
ENSG00000167613	LAIR1	4.41851e-24	3.23908	2.23231	3.96656e-25
ENSG00000167183	PRR15L	4.47208e-24	-4.4821	2.47981	4.01789e-25
ENSG00000124107	SLPI	4.49406e-24	-3.39195	4.31941	4.04088e-25
ENSG00000211941	IGHV3-11	4.68974e-24	8.53754	1.78264	4.22023e-25
ENSG00000109062	SLC9A3R1	4.86585e-24	-2.10048	4.55545	4.38222e-25
ENSG00000002746	HECW1	4.87004e-24	4.37884	1.638	4.38952e-25
ENSG00000102802	MEDAG	5.15502e-24	4.44915	2.69415	4.6501e-25
ENSG00000103855	CD276	5.17511e-24	1.59498	4.96924	4.67198e-25
ENSG00000173040	EVC2	5.29793e-24	3.72009	1.67225	4.78669e-25
ENSG00000137265	IRF4	5.33243e-24	4.73854	2.05712	4.82171e-25
ENSG00000221866	PLXNA4	5.48121e-24	3.8382	3.00582	4.96021e-25
ENSG00000112799	LY86	5.74744e-24	3.82112	1.34339	5.20529e-25
ENSG00000138095	LRPPRC	5.9438e-24	-1.06322	5.68047	5.39085e-25
ENSG00000145416	MARCHF1	5.9438e-24	1.88556	3.57125	5.39173e-25
ENSG00000112394	SLC16A10	5.95173e-24	3.52133	3.11681	5.40323e-25
ENSG00000164078	MST1R	5.98435e-24	-3.8115	2.12582	5.43717e-25
ENSG00000110906	KCTD10	6.05331e-24	1.32939	5.02006	5.5042e-25
ENSG00000103489	XYLT1	6.13325e-24	1.82537	4.85469	5.58132e-25
ENSG00000066629	EML1	6.25348e-24	3.20139	2.97698	5.69526e-25
ENSG00000158158	CNNM4	6.65268e-24	-2.06781	3.32921	6.06364e-25
ENSG00000284180	MIR3606	6.84301e-24	4.66298	-0.363854	6.24207e-25
ENSG00000082074	FYB1	6.88856e-24	2.2159	5.28285	6.2886e-25
ENSG00000162687	KCNT2	7.04588e-24	3.32596	3.21108	6.43732e-25
ENSG00000211660	IGLV2-23	7.04885e-24	7.68712	4.53763	6.44513e-25
ENSG00000183439	TRIM61	7.32595e-24	4.76843	-0.385372	6.7038e-25
ENSG00000196747	H2AC13	7.38518e-24	-2.13174	1.8377	6.76334e-25
ENSG00000160932	LY6E	7.55636e-24	-1.59873	4.49618	6.92557e-25
ENSG00000127920	GNG11	8.75634e-24	3.47539	3.04543	8.03171e-25
ENSG00000167397	VKORC1	8.80534e-24	1.80157	2.05457	8.08302e-25
ENSG00000137727	ARHGAP20	9.92889e-24	3.44524	2.84112	9.12159e-25
ENSG00000223865	HLA-DPB1	1.02908e-23	2.19604	5.72846	9.46155e-25
ENSG00000119508	NR4A3	1.03958e-23	3.77584	4.26072	9.56557e-25
ENSG00000134201	GSTM5	1.1287e-23	4.62108	2.98456	1.03937e-24
ENSG00000148584	A1CF	1.16375e-23	-4.7598	2.26445	1.07249e-24
ENSG00000145012	LPP	1.16752e-23	0.883065	8.61285	1.07681e-24
ENSG00000120913	PDLIM2	1.18003e-23	3.40323	2.09694	1.08921e-24
ENSG00000211648	IGLV1-47	1.19698e-23	7.95282	3.05114	1.10571e-24
ENSG00000090013	BLVRB	1.21087e-23	-2.0955	2.36287	1.11942e-24
ENSG00000197776	KLHDC1	1.21566e-23	2.39895	2.07196	1.12473e-24
ENSG00000119900	OGFRL1	1.26568e-23	1.25854	4.6288	1.17193e-24
ENSG00000117724	CENPF	1.28238e-23	-1.71197	5.78285	1.18831e-24
ENSG00000165672	PRDX3	1.28357e-23	-1.4391	4.01393	1.19035e-24
ENSG00000198223	CSF2RA	1.35364e-23	3.34701	2.23155	1.25631e-24
ENSG00000174059	CD34	1.39781e-23	3.43198	4.58424	1.29831e-24
ENSG00000178033	CALHM5	1.45989e-23	3.20062	3.86005	1.35703e-24
ENSG00000153879	CEBPG	1.46305e-23	-1.64634	3.82165	1.36103e-24
ENSG00000117069	ST6GALNAC5	1.46835e-23	3.70259	4.07344	1.36702e-24
ENSG00000074527	NTN4	1.52627e-23	-1.66998	4.4677	1.42205e-24
ENSG00000173376	NDNF	1.60292e-23	3.17008	5.70116	1.49462e-24
ENSG00000054793	ATP9A	1.63412e-23	-1.23705	6.04321	1.5249e-24
ENSG00000161381	PLXDC1	1.64127e-23	2.97867	3.87131	1.53275e-24
ENSG00000146731	CCT6A	1.65569e-23	-1.0595	5.61259	1.54742e-24
ENSG00000107036	RIC1	1.74073e-23	1.4834	4.28441	1.62816e-24
ENSG00000189377	CXCL17	1.76292e-23	-4.75652	5.40071	1.65018e-24
ENSG00000180353	HCLS1	1.84252e-23	2.67818	3.29106	1.72603e-24
ENSG00000090539	CHRD	1.89955e-23	4.98633	0.482942	1.78083e-24
ENSG00000010810	FYN	2.13052e-23	1.81058	4.26519	1.99891e-24
ENSG00000272405		2.30448e-23	-4.37912	1.0947	2.16378e-24
ENSG00000164715	LMTK2	2.42949e-23	-1.55565	4.576	2.28292e-24
ENSG00000130775	THEMIS2	2.45061e-23	2.69152	2.98796	2.30454e-24
ENSG00000198879	SFMBT2	2.53392e-23	2.80246	3.04098	2.38471e-24
ENSG00000157193	LRP8	2.86606e-23	-2.68532	2.79993	2.69937e-24
ENSG00000158315	RHBDL2	2.92396e-23	-3.09211	1.78551	2.75602e-24
ENSG00000140678	ITGAX	3.005e-23	3.20372	2.91538	2.83616e-24
ENSG00000173511	VEGFB	3.005e-23	2.20915	3.50304	2.83675e-24
ENSG00000104213	PDGFRL	3.25669e-23	3.83204	2.66711	3.07671e-24
ENSG00000118322	ATP10B	3.5939e-23	-3.97569	4.84933	3.39788e-24
ENSG00000152049	KCNE4	3.63421e-23	3.77046	3.87971	3.44093e-24
ENSG00000140262	TCF12	3.63421e-23	1.01663	6.95038	3.44125e-24
ENSG00000039139	DNAH5	3.76616e-23	-3.30031	2.31377	3.56891e-24
ENSG00000176049	JAKMIP2	3.81197e-23	3.42923	2.36399	3.61508e-24
ENSG00000169515	CCDC8	3.84409e-23	3.85324	1.402	3.64833e-24
ENSG00000143297	FCRL5	3.89493e-23	5.56791	2.15557	3.69939e-24
ENSG00000179178	TMEM125	4.07044e-23	-4.37529	0.252887	3.86904e-24
ENSG00000132622	HSPA12B	4.2853e-23	4.9744	0.555455	4.07637e-24
ENSG00000137509	PRCP	4.57379e-23	1.4284	5.44203	4.3541e-24
ENSG00000163823	CCR1	4.61329e-23	3.14379	2.51205	4.39594e-24
ENSG00000122545	SEPTIN7	4.61329e-23	0.738791	6.77666	4.39838e-24
ENSG00000125775	SDCBP2	4.61599e-23	-3.35778	1.59489	4.40429e-24
ENSG00000100557	CCDC198	4.66447e-23	-4.16956	2.54912	4.45392e-24
ENSG00000089902	RCOR1	4.75368e-23	-1.27868	4.86967	4.54255e-24
ENSG00000137812	KNL1	4.77667e-23	-1.97017	4.06508	4.56797e-24
ENSG00000151689	INPP1	4.78734e-23	-1.85667	3.05934	4.58163e-24
ENSG00000188706	ZDHHC9	4.82437e-23	-1.15596	5.69746	4.62056e-24
ENSG00000139514	SLC7A1	4.84285e-23	-1.71808	4.7573	4.64177e-24
ENSG00000138018	SELENOI	5.02088e-23	-1.60492	4.30252	4.81604e-24
ENSG00000138759	FRAS1	5.10853e-23	-2.76174	3.64615	4.90381e-24
ENSG00000142675	CNKSR1	5.57832e-23	-4.45431	1.51053	5.36264e-24
ENSG00000107317	PTGDS	5.57832e-23	4.42123	0.601679	5.36449e-24
ENSG00000166348	USP54	5.57832e-23	-1.73276	4.04783	5.36687e-24
ENSG00000132205	EMILIN2	5.57898e-23	2.46005	2.45339	5.37154e-24
ENSG00000196167	COLCA1	5.61308e-23	-2.91659	2.16403	5.40843e-24
ENSG00000136828	RALGPS1	5.61846e-23	-2.05183	2.4053	5.41769e-24
ENSG00000133318	RTN3	6.07438e-23	-0.82484	6.38938	5.8617e-24
ENSG00000118971	CCND2	6.18914e-23	2.52816	7.20128	5.97693e-24
ENSG00000189143	CLDN4	6.24143e-23	-3.23547	4.9284	6.03194e-24
ENSG00000099864	PALM	6.44788e-23	4.25495	2.12517	6.23612e-24
ENSG00000130844	ZNF331	6.65567e-23	2.57625	4.07796	6.4419e-24
ENSG00000187164	SHTN1	6.69467e-23	-1.23902	5.07868	6.48449e-24
ENSG00000171940	ZNF217	6.77513e-23	-1.01546	5.7596	6.56733e-24
ENSG00000099331	MYO9B	6.8327e-23	1.57417	4.13475	6.62808e-24
ENSG00000177853	ZNF518A	6.84191e-23	-1.15102	5.75074	6.64196e-24
ENSG00000015413	DPEP1	7.35981e-23	4.53149	2.11982	7.15004e-24
ENSG00000134954	ETS1	7.59541e-23	1.29818	6.12315	7.38443e-24
ENSG00000137491	SLCO2B1	7.60508e-23	2.50515	4.25536	7.39933e-24
ENSG00000160654	CD3G	7.65271e-23	3.56608	2.88404	7.45121e-24
ENSG00000158201	ABHD3	7.67634e-23	-2.16137	3.0045	7.47977e-24
ENSG00000166974	MAPRE2	7.79075e-23	1.18809	5.33484	7.59688e-24
ENSG00000211679	IGLC3	8.40212e-23	5.0301	6.07459	8.19912e-24
ENSG00000248334	WHAMMP2	8.58747e-23	2.82588	1.10717	8.3862e-24
ENSG00000164120	HPGD	8.60849e-23	-2.88621	3.89259	8.41296e-24
ENSG00000139508	SLC46A3	8.76083e-23	1.83687	5.40294	8.56817e-24
ENSG00000175029	CTBP2	9.13667e-23	-1.12328	4.29238	8.94236e-24
ENSG00000110934	BIN2	9.18595e-23	3.46756	1.7892	8.99724e-24
ENSG00000153292	ADGRF1	9.27983e-23	-4.22406	3.85495	9.0959e-24
ENSG00000072201	LNX1	9.80604e-23	-2.60315	1.80591	9.61877e-24
ENSG00000211899	IGHM	1.00635e-22	5.56126	7.45939	9.87856e-24
ENSG00000101076	HNF4A	1.02401e-22	-3.92448	3.26646	1.00594e-23
ENSG00000141934	PLPP2	1.02429e-22	-3.70997	2.07874	1.00695e-23
ENSG00000138449	SLC40A1	1.04432e-22	-2.06257	7.03452	1.0274e-23
ENSG00000120280	TASL	1.06681e-22	3.88843	1.12585	1.0503e-23
ENSG00000173898	SPTBN2	1.10507e-22	-3.22184	1.97503	1.08876e-23
ENSG00000082781	ITGB5	1.11316e-22	1.3981	5.82582	1.09754e-23
ENSG00000080493	SLC4A4	1.15194e-22	-2.7226	5.51013	1.13661e-23
ENSG00000139323	POC1B	1.18379e-22	-1.41625	4.03862	1.16889e-23
ENSG00000184588	PDE4B	1.22267e-22	2.49171	4.16143	1.20817e-23
ENSG00000153130	SCOC	1.27744e-22	-1.24811	3.43896	1.26321e-23
ENSG00000228221	LINC00578	1.29884e-22	4.10622	3.36154	1.28532e-23
ENSG00000197892	KIF13B	1.30373e-22	-1.37283	5.02646	1.2911e-23
ENSG00000112874	NUDT12	1.31303e-22	-1.85462	2.97365	1.30125e-23
ENSG00000181800	CELF2-AS1	1.35633e-22	5.25918	0.787583	1.34515e-23
ENSG00000123104	ITPR2	1.38047e-22	1.29629	5.96942	1.37009e-23
ENSG00000160219	GAB3	1.42967e-22	3.83056	1.44184	1.41995e-23
ENSG00000149633	KIAA1755	1.50778e-22	3.78327	2.01316	1.49862e-23
ENSG00000134057	CCNB1	1.59394e-22	-2.55751	2.63581	1.58541e-23
ENSG00000183778	B3GALT5	1.70999e-22	-3.021	4.95335	1.70208e-23
ENSG00000184349	EFNA5	1.74599e-22	-1.85047	4.60661	1.73917e-23
ENSG00000021300	PLEKHB1	1.79279e-22	-3.22814	2.23729	1.78708e-23
ENSG00000100744	GSKIP	1.82204e-22	-1.48721	3.74124	1.81756e-23
ENSG00000139144	PIK3C2G	1.90907e-22	-4.9417	3.72827	1.90575e-23
ENSG00000173848	NET1	1.91751e-22	-1.23258	6.59645	1.91557e-23
ENSG00000154240	CEP112	1.98976e-22	1.94551	4.19473	1.98918e-23
ENSG00000007168	PAFAH1B1	2.10211e-22	0.828757	6.06175	2.10303e-23
ENSG00000156140	ADAMTS3	2.1366e-22	3.67751	0.784378	2.13907e-23
ENSG00000139132	FGD4	2.21416e-22	-1.31957	5.48811	2.21833e-23
ENSG00000119285	HEATR1	2.38759e-22	-1.07178	4.73868	2.39381e-23
ENSG00000184860	SDR42E1	2.64182e-22	-2.78471	2.55471	2.65061e-23
ENSG00000088756	ARHGAP28	2.71379e-22	3.38589	2.60548	2.72478e-23
ENSG00000104738	MCM4	2.78796e-22	-1.81335	3.45998	2.80127e-23
ENSG00000163017	ACTG2	2.8432e-22	4.79937	5.27207	2.85884e-23
ENSG00000075151	EIF4G3	2.97601e-22	0.926397	6.49956	2.99453e-23
ENSG00000059804	SLC2A3	2.97895e-22	2.86856	5.23052	2.99963e-23
ENSG00000106078	COBL	3.00115e-22	-3.20803	2.65891	3.02416e-23
ENSG00000138160	KIF11	3.04056e-22	-1.86659	3.98574	3.06607e-23
ENSG00000110660	SLC35F2	3.0599e-22	-2.09173	3.06289	3.08779e-23
ENSG00000066027	PPP2R5A	3.19311e-22	-1.29863	3.73537	3.22453e-23
ENSG00000094963	FMO2	3.23822e-22	3.69905	3.38818	3.27242e-23
ENSG00000164946	FREM1	3.51758e-22	3.81053	3.19276	3.55727e-23
ENSG00000140263	SORD	3.54427e-22	-2.23945	1.89626	3.58683e-23
ENSG00000110848	CD69	3.62477e-22	3.31808	1.70301	3.67092e-23
ENSG00000064989	CALCRL	3.664e-22	2.6446	5.18533	3.7133e-23
ENSG00000139567	ACVRL1	3.69257e-22	2.89596	2.85062	3.74493e-23
ENSG00000151176	PLBD2	3.72103e-22	1.62957	5.16558	3.77648e-23
ENSG00000165983	PTER	3.76824e-22	-1.49954	3.62802	3.82712e-23
ENSG00000143702	CEP170	3.79867e-22	1.11099	5.79331	3.86077e-23
ENSG00000113532	ST8SIA4	3.86214e-22	2.63235	3.88489	3.92807e-23
ENSG00000116678	LEPR	3.9909e-22	2.13682	4.49525	4.06192e-23
ENSG00000196917	HCAR1	4.07688e-22	-4.69353	1.68971	4.15238e-23
ENSG00000067064	IDI1	4.13731e-22	-1.41785	4.34716	4.21692e-23
ENSG00000168077	SCARA3	4.39671e-22	2.99493	3.68851	4.48449e-23
ENSG00000197601	FAR1	4.63629e-22	-1.07849	5.25133	4.73221e-23
ENSG00000163191	S100A11	4.68857e-22	-1.01381	8.33408	4.78896e-23
ENSG00000164976	MYORG	4.7749e-22	-2.62471	3.17087	4.88059e-23
ENSG00000113263	ITK	4.80787e-22	4.38791	1.72083	4.91777e-23
ENSG00000214652	ZNF727	4.91114e-22	3.52321	2.74566	5.02695e-23
ENSG00000196405	EVL	5.04708e-22	3.04841	2.6167	5.16976e-23
ENSG00000150938	CRIM1	5.09337e-22	1.22618	6.44601	5.22085e-23
ENSG00000105778	AVL9	5.47142e-22	-1.20988	5.28604	5.61232e-23
ENSG00000172061	LRRC15	5.47393e-22	4.26216	5.71342	5.61885e-23
ENSG00000086730	LAT2	5.55771e-22	3.146	2.05705	5.70888e-23
ENSG00000106025	TSPAN12	5.75264e-22	-2.01828	3.29341	5.91326e-23
ENSG00000120875	DUSP4	5.81955e-22	-1.8839	3.59811	5.98625e-23
ENSG00000186479	RGS7BP	5.95596e-22	3.86051	2.74807	6.13088e-23
ENSG00000013016	EHD3	6.0281e-22	2.33544	3.52228	6.2095e-23
ENSG00000115602	IL1RL1	6.1228e-22	3.67921	2.37653	6.31148e-23
ENSG00000156026	MCU	6.17788e-22	-1.35115	4.9992	6.37272e-23
ENSG00000100385	IL2RB	6.35007e-22	3.74058	2.58716	6.55494e-23
ENSG00000224373	IGHV4-59	6.45584e-22	6.30661	2.56386	6.66879e-23
ENSG00000204103	MAFB	6.56198e-22	2.47554	4.11138	6.78318e-23
ENSG00000175164	ABO	6.62313e-22	-2.94496	2.49687	6.85118e-23
ENSG00000167994	RAB3IL1	6.69419e-22	3.70452	1.9404	6.92953e-23
ENSG00000109854	HTATIP2	6.75497e-22	-1.76142	2.84645	6.99733e-23
ENSG00000181885	CLDN7	7.11524e-22	-3.21495	3.01898	7.37568e-23
ENSG00000103522	IL21R	7.22989e-22	4.42623	0.24844	7.49976e-23
ENSG00000085117	CD82	7.29362e-22	-2.00204	2.47786	7.57114e-23
ENSG00000151882	CCL28	7.48401e-22	-3.14191	3.68837	7.77419e-23
ENSG00000134817	APLNR	7.52294e-22	3.5614	4.01947	7.82007e-23
ENSG00000164032	H2AZ1	7.56031e-22	-1.2355	5.04961	7.86438e-23
ENSG00000146938	NLGN4X	7.59368e-22	4.07734	2.12367	7.90459e-23
ENSG00000198121	LPAR1	7.68638e-22	1.86364	4.43992	8.00665e-23
ENSG00000105664	COMP	7.69815e-22	4.20307	5.73436	8.02447e-23
ENSG00000116299	ELAPOR1	8.18817e-22	-3.46154	3.3577	8.54119e-23
ENSG00000123836	PFKFB2	8.21086e-22	-1.645	3.94793	8.57079e-23
ENSG00000162407	PLPP3	8.21541e-22	1.76761	3.90468	8.58149e-23
ENSG00000143183	TMCO1	8.45957e-22	-1.1416	4.84953	8.84265e-23
ENSG00000180776	ZDHHC20	8.75341e-22	-1.08593	5.8112	9.15613e-23
ENSG00000010932	FMO1	9.04129e-22	3.69427	2.23234	9.46379e-23
ENSG00000103460	TOX3	9.21958e-22	-3.00816	4.17589	9.65709e-23
ENSG00000121380	BCL2L14	9.37018e-22	-3.75542	1.62	9.82161e-23
ENSG00000029725	RABEP1	9.89851e-22	1.09312	4.89086	1.03826e-22
ENSG00000172243	CLEC7A	1.05066e-21	2.99889	2.87484	1.10279e-22
ENSG00000110237	ARHGEF17	1.05253e-21	2.1494	3.68944	1.10553e-22
ENSG00000239697	TNFSF12	1.09929e-21	2.45678	2.88445	1.15543e-22
ENSG00000117394	SLC2A1	1.12512e-21	-2.03542	6.04381	1.1834e-22
ENSG00000154258	ABCA9	1.13693e-21	3.56835	2.77127	1.19663e-22
ENSG00000189129	PLAC9	1.13927e-21	3.87229	0.552612	1.19992e-22
ENSG00000151693	ASAP2	1.15532e-21	-1.46525	4.21903	1.21767e-22
ENSG00000163328	GPR155	1.16384e-21	2.17639	3.45574	1.22749e-22
ENSG00000015285	WAS	1.23653e-21	3.74412	1.43499	1.30505e-22
ENSG00000101213	PTK6	1.2473e-21	-3.51402	1.0141	1.31732e-22
ENSG00000185129	PURA	1.25305e-21	0.978182	6.32184	1.32429e-22
ENSG00000169855	ROBO1	1.28107e-21	2.3179	5.71022	1.35483e-22
ENSG00000183087	GAS6	1.3278e-21	2.11867	3.18443	1.40522e-22
ENSG00000125869	LAMP5	1.33421e-21	3.11796	3.99738	1.41296e-22
ENSG00000249992	TMEM158	1.35524e-21	3.53533	2.80314	1.43621e-22
ENSG00000154451	GBP5	1.38451e-21	3.38342	3.92704	1.46824e-22
ENSG00000203697	CAPN8	1.40456e-21	-4.35457	3.32175	1.49052e-22
ENSG00000100852	ARHGAP5	1.41806e-21	-0.919112	7.03538	1.50587e-22
ENSG00000145685	LHFPL2	1.42838e-21	1.27327	6.18225	1.51786e-22
ENSG00000154175	ABI3BP	1.44127e-21	2.33986	6.38148	1.5326e-22
ENSG00000172716	SLFN11	1.51974e-21	2.25213	4.26472	1.61715e-22
ENSG00000171848	RRM2	1.54572e-21	-2.17668	3.85034	1.64591e-22
ENSG00000008283	CYB561	1.54664e-21	-1.68986	3.74007	1.64801e-22
ENSG00000117600	PLPPR4	1.54742e-21	3.39018	3.42126	1.64996e-22
ENSG00000006468	ETV1	1.55269e-21	1.59758	6.14496	1.6567e-22
ENSG00000107897	ACBD5	1.56662e-21	-1.16122	5.24428	1.67269e-22
ENSG00000137124	ALDH1B1	1.57677e-21	1.81605	4.74547	1.68468e-22
ENSG00000136059	VILL	1.63199e-21	-3.29807	1.07271	1.74485e-22
ENSG00000161249	DMKN	1.63568e-21	-3.08697	2.13479	1.74998e-22
ENSG00000233098	CCDC144NL-AS1	1.64618e-21	3.4782	2.38642	1.7624e-22
ENSG00000133985	TTC9	1.66284e-21	-2.30317	3.13907	1.78144e-22
ENSG00000187079	TEAD1	1.66827e-21	0.865254	7.19934	1.78847e-22
ENSG00000253276	CCDC71L	1.68101e-21	1.78733	3.53062	1.80334e-22
ENSG00000112297	CRYBG1	1.72082e-21	-1.42745	5.21013	1.84729e-22
ENSG00000204577	LILRB3	1.76163e-21	3.67276	1.30575	1.89237e-22
ENSG00000154114	TBCEL	1.84093e-21	1.89893	3.48948	1.97889e-22
ENSG00000147394	ZNF185	1.86719e-21	-2.22727	3.30062	2.00847e-22
ENSG00000146904	EPHA1	1.87269e-21	-3.55625	0.346833	2.01574e-22
ENSG00000014914	MTMR11	1.89512e-21	-1.92923	3.60886	2.04126e-22
ENSG00000136052	SLC41A2	1.91089e-21	-1.21934	5.47857	2.05962e-22
ENSG00000166949	SMAD3	1.98998e-21	-1.50958	5.30707	2.14631e-22
ENSG00000170113	NIPA1	2.06878e-21	-1.90925	3.57718	2.2328e-22
ENSG00000165457	FOLR2	2.08343e-21	4.39744	2.06541	2.25011e-22
ENSG00000117528	ABCD3	2.10057e-21	-1.184	4.05895	2.27015e-22
ENSG00000211751	TRBC1	2.13872e-21	3.8883	1.64595	2.31311e-22
ENSG00000205730	ITPRIPL2	2.13872e-21	0.991273	6.06956	2.31447e-22
ENSG00000154736	ADAMTS5	2.17929e-21	3.11454	3.19556	2.35995e-22
ENSG00000184992	BRI3BP	2.18356e-21	-2.00366	2.93178	2.36616e-22
ENSG00000109686	SH3D19	2.21009e-21	1.03939	7.34511	2.39651e-22
ENSG00000149970	CNKSR2	2.25211e-21	3.52058	3.02803	2.44369e-22
ENSG00000092841	MYL6	2.28847e-21	1.12321	6.89188	2.4848e-22
ENSG00000183023	SLC8A1	2.35814e-21	2.44706	4.51332	2.56215e-22
ENSG00000024526	DEPDC1	2.54884e-21	-3.14013	1.55213	2.7712e-22
ENSG00000064115	TM7SF3	2.56575e-21	-1.26958	4.78266	2.79144e-22
ENSG00000183688	RFLNB	2.60315e-21	3.30722	3.00364	2.83401e-22
ENSG00000107929	LARP4B	2.61011e-21	-0.83448	5.38156	2.84348e-22
ENSG00000072274	TFRC	2.64256e-21	-1.46964	5.57909	2.88123e-22
ENSG00000150337	FCGR1A	2.64256e-21	3.50715	0.439006	2.88265e-22
ENSG00000072163	LIMS2	2.71478e-21	3.4368	3.37325	2.9634e-22
ENSG00000180044	C3orf80	2.78875e-21	3.31325	1.0716	3.04616e-22
ENSG00000162896	PIGR	3.00935e-21	-4.09341	7.12484	3.2893e-22
ENSG00000213694	S1PR3	3.04639e-21	2.9556	3.41047	3.33199e-22
ENSG00000133710	SPINK5	3.2296e-21	-3.62963	1.30767	3.53471e-22
ENSG00000172156	CCL11	3.37431e-21	4.38685	2.5336	3.69554e-22
ENSG00000221869	CEBPD	3.39336e-21	1.85492	3.91919	3.71885e-22
ENSG00000117586	TNFSF4	3.4218e-21	3.43183	4.05621	3.7525e-22
ENSG00000169184	MN1	3.55658e-21	2.59902	4.49541	3.90287e-22
ENSG00000038382	TRIO	3.55823e-21	1.11674	5.97614	3.90725e-22
ENSG00000147027	TMEM47	3.76427e-21	1.93775	5.80935	4.13624e-22
ENSG00000175130	MARCKSL1	3.81725e-21	-1.60407	4.29893	4.19721e-22
ENSG00000176532	PRR15	3.8957e-21	-2.77148	1.64869	4.28628e-22
ENSG00000246859	STARD4-AS1	3.90132e-21	2.50562	2.72779	4.29529e-22
ENSG00000239951	IGKV3-20	4.05578e-21	5.51283	6.81822	4.46828e-22
ENSG00000069011	PITX1	4.06332e-21	-3.99459	1.05554	4.47953e-22
ENSG00000119969	HELLS	4.06693e-21	-1.77831	3.0747	4.48645e-22
ENSG00000198796	ALPK2	4.37857e-21	4.27132	2.3412	4.8334e-22
ENSG00000082397	EPB41L3	4.42857e-21	2.6837	4.6632	4.8918e-22
ENSG00000178860	MSC	4.69968e-21	3.89756	1.58656	5.19467e-22
ENSG00000138735	PDE5A	5.05454e-21	1.27985	4.87301	5.59056e-22
ENSG00000108352	RAPGEFL1	5.37053e-21	-3.88915	2.28482	5.94395e-22
ENSG00000196109	ZNF676	6.01868e-21	3.74514	1.98509	6.66566e-22
ENSG00000176105	YES1	6.04698e-21	-1.00307	5.46365	6.70138e-22
ENSG00000103657	HERC1	6.09855e-21	1.10696	5.48901	6.76293e-22
ENSG00000116191	RALGPS2	6.12003e-21	-1.3175	4.54156	6.79117e-22
ENSG00000157227	MMP14	6.22327e-21	1.59876	6.03983	6.91024e-22
ENSG00000173334	TRIB1	6.48336e-21	-1.50646	5.40855	7.20373e-22
ENSG00000206527	HACD2	6.69132e-21	-1.20596	5.22324	7.43964e-22
ENSG00000211947	IGHV3-21	6.90178e-21	6.67529	2.38673	7.67863e-22
ENSG00000211938	IGHV3-7	6.95328e-21	6.53859	2.46232	7.74096e-22
ENSG00000116717	GADD45A	7.0206e-21	1.69993	4.46926	7.82099e-22
ENSG00000167601	AXL	7.17569e-21	1.86234	5.65089	7.99894e-22
ENSG00000166450	PRTG	7.2362e-21	3.18536	2.70185	8.07163e-22
ENSG00000138378	STAT4	7.47327e-21	3.5169	2.09518	8.34147e-22
ENSG00000196209	SIRPB2	7.72496e-21	4.11936	1.29302	8.628e-22
ENSG00000248927		7.74598e-21	4.2213	-0.27329	8.65707e-22
ENSG00000170006	TMEM154	7.88498e-21	-1.64903	3.96446	8.81812e-22
ENSG00000125148	MT2A	8.0258e-21	2.33209	5.53565	8.98142e-22
ENSG00000147138	GPR174	8.22634e-21	4.03746	2.52417	9.21179e-22
ENSG00000131037	EPS8L1	8.48907e-21	-3.40373	1.0263	9.51213e-22
ENSG00000185052	SLC24A3	8.66109e-21	2.91885	3.2587	9.71115e-22
ENSG00000169129	AFAP1L2	8.89525e-21	-2.38653	2.78445	9.98013e-22
ENSG00000094975	SUCO	8.93171e-21	-1.07305	5.45625	1.00275e-21
ENSG00000147650	LRP12	8.94671e-21	2.13589	3.80485	1.00508e-21
ENSG00000115355	CCDC88A	9.17938e-21	1.26892	6.7449	1.03188e-21
ENSG00000163362	INAVA	9.279e-21	-3.37537	3.24613	1.04375e-21
ENSG00000089127	OAS1	9.4134e-21	-1.65258	4.3233	1.05955e-21
ENSG00000058091	CDK14	9.62115e-21	1.62762	5.7193	1.08363e-21
ENSG00000160213	CSTB	9.65886e-21	-1.17186	5.94725	1.08858e-21
ENSG00000163219	ARHGAP25	9.7364e-21	2.98522	3.00567	1.09802e-21
ENSG00000066084	DIP2B	9.73886e-21	-0.944762	5.30496	1.099e-21
ENSG00000095303	PTGS1	9.99848e-21	2.6601	3.20966	1.12902e-21
ENSG00000213626	LBH	1.00113e-20	1.86718	4.6183	1.1312e-21
ENSG00000178562	CD28	1.0043e-20	4.36677	1.89474	1.1355e-21
ENSG00000167208	SNX20	1.01091e-20	3.39643	2.56653	1.14371e-21
ENSG00000126860	EVI2A	1.01956e-20	2.10217	2.58464	1.15423e-21
ENSG00000107984	DKK1	1.08088e-20	-3.27279	3.16851	1.22443e-21
ENSG00000149212	SESN3	1.08169e-20	1.52053	6.84273	1.22614e-21
ENSG00000129451	KLK10	1.08605e-20	-3.37792	4.61484	1.23186e-21
ENSG00000165272	AQP3	1.11263e-20	-2.60426	3.67211	1.26282e-21
ENSG00000128805	ARHGAP22	1.11697e-20	3.958	0.470346	1.26855e-21
ENSG00000130592	LSP1	1.13915e-20	3.34355	1.74484	1.29457e-21
ENSG00000150722	PPP1R1C	1.30073e-20	-4.19752	1.24349	1.47913e-21
ENSG00000010322	NISCH	1.32638e-20	1.89584	4.15567	1.50925e-21
ENSG00000147416	ATP6V1B2	1.33028e-20	1.27394	5.11054	1.51466e-21
ENSG00000150995	ITPR1	1.35618e-20	1.642	4.91489	1.54512e-21
ENSG00000188906	LRRK2	1.38074e-20	2.42117	4.17463	1.5741e-21
ENSG00000116984	MTR	1.40382e-20	0.86683	5.92479	1.60143e-21
ENSG00000102854	MSLN	1.45859e-20	-3.56686	3.40004	1.66497e-21
ENSG00000157181	ODR4	1.49355e-20	-1.07512	4.44918	1.70595e-21
ENSG00000103145	HCFC1R1	1.54632e-20	1.97849	2.32058	1.76735e-21
ENSG00000170899	GSTA4	1.55425e-20	2.51339	2.31564	1.77754e-21
ENSG00000161405	IKZF3	1.58037e-20	2.9068	3.21992	1.80855e-21
ENSG00000077147	TM9SF3	1.62336e-20	-1.04606	6.90659	1.85892e-21
ENSG00000184956	MUC6	1.63882e-20	-4.81256	7.73797	1.87782e-21
ENSG00000231389	HLA-DPA1	1.649e-20	2.20527	7.1463	1.89068e-21
ENSG00000170522	ELOVL6	1.6596e-20	-1.78304	3.41215	1.90402e-21
ENSG00000233608	TWIST2	1.67684e-20	5.3631	0.935288	1.92501e-21
ENSG00000107242	PIP5K1B	1.69618e-20	-2.8436	2.89316	1.94845e-21
ENSG00000179456	ZBTB18	1.69665e-20	-1.70773	3.30542	1.95021e-21
ENSG00000121621	KIF18A	1.69671e-20	-2.48947	2.72172	1.95151e-21
ENSG00000154654	NCAM2	1.76028e-20	3.46367	2.46027	2.0259e-21
ENSG00000171766	GATM	1.76908e-20	-2.40744	5.04002	2.03731e-21
ENSG00000140931	CMTM3	1.83894e-20	2.1762	3.58713	2.11931e-21
ENSG00000278196	IGLV2-8	1.83894e-20	6.98866	4.98056	2.12042e-21
ENSG00000137094	DNAJB5	1.84297e-20	2.67324	3.57606	2.1264e-21
ENSG00000238246		1.96136e-20	3.74303	-0.0297804	2.26441e-21
ENSG00000184371	CSF1	2.02602e-20	2.07235	4.00627	2.34053e-21
ENSG00000184678	H2BC21	2.07209e-20	-1.84737	3.20144	2.39526e-21
ENSG00000110315	RNF141	2.0854e-20	-1.22026	4.38935	2.41215e-21
ENSG00000078589	P2RY10	2.09994e-20	3.91682	2.31686	2.43048e-21
ENSG00000184305	CCSER1	2.15429e-20	-2.69669	2.30896	2.49495e-21
ENSG00000145287	PLAC8	2.15594e-20	-2.74345	3.34945	2.49842e-21
ENSG00000103067	ESRP2	2.23543e-20	-3.36133	2.34391	2.59215e-21
ENSG00000169398	PTK2	2.27981e-20	-0.897856	5.60769	2.64527e-21
ENSG00000097007	ABL1	2.31886e-20	1.59362	4.86148	2.69226e-21
ENSG00000197321	SVIL	2.37341e-20	1.20518	5.5031	2.7573e-21
ENSG00000147813	NAPRT	2.38772e-20	-2.46383	1.11502	2.77565e-21
ENSG00000184838	PRR16	2.39785e-20	3.4867	2.94558	2.78917e-21
ENSG00000088367	EPB41L1	2.41016e-20	-1.34944	5.2454	2.80522e-21
ENSG00000163812	ZDHHC3	2.47834e-20	-1.08426	5.04436	2.88638e-21
ENSG00000183682	BMP8A	2.50412e-20	2.61186	3.13202	2.91822e-21
ENSG00000124212	PTGIS	2.53759e-20	2.76293	5.85291	2.95906e-21
ENSG00000169744	LDB2	2.5786e-20	2.97781	3.28183	3.00874e-21
ENSG00000170412	GPRC5C	2.60703e-20	-3.1716	1.94273	3.04379e-21
ENSG00000186529	CYP4F3	2.61307e-20	-4.14393	1.96128	3.05274e-21
ENSG00000205726	ITSN1	2.6547e-20	1.29852	5.90314	3.1033e-21
ENSG00000131386	GALNT15	2.77585e-20	5.86794	3.56176	3.24693e-21
ENSG00000164465	DCBLD1	2.81334e-20	1.45743	4.7103	3.29281e-21
ENSG00000144724	PTPRG	2.86828e-20	1.23613	5.95891	3.35919e-21
ENSG00000188910	GJB3	2.96938e-20	-3.39623	2.2873	3.47975e-21
ENSG00000178078	STAP2	2.99679e-20	-3.22177	0.847171	3.51404e-21
ENSG00000160180	TFF3	3.02137e-20	-4.51696	2.22619	3.54503e-21
ENSG00000124749	COL21A1	3.17527e-20	4.16381	1.96813	3.72791e-21
ENSG00000172893	DHCR7	3.37646e-20	-2.30662	2.5359	3.96656e-21
ENSG00000164096	C4orf3	3.54127e-20	1.19934	5.04185	4.16274e-21
ENSG00000122861	PLAU	3.57637e-20	2.39988	4.71863	4.20658e-21
ENSG00000053328	METTL24	3.64753e-20	3.61973	2.04593	4.29292e-21
ENSG00000128881	TTBK2	3.75843e-20	1.65233	3.35533	4.42616e-21
ENSG00000111727	HCFC2	3.7612e-20	1.32698	4.13636	4.43214e-21
ENSG00000124198	ARFGEF2	3.80532e-20	-0.860225	5.61521	4.48688e-21
ENSG00000162105	SHANK2	3.90833e-20	-2.65859	3.10899	4.61118e-21
ENSG00000163644	PPM1K	4.05144e-20	1.94505	3.43381	4.78295e-21
ENSG00000143549	TPM3	4.20771e-20	-0.937669	8.10892	4.97048e-21
ENSG00000088325	TPX2	4.26694e-20	-2.08934	4.23126	5.04353e-21
ENSG00000069493	CLEC2D	4.48562e-20	2.14891	3.56114	5.30526e-21
ENSG00000144426	NBEAL1	4.58644e-20	-0.80664	6.27919	5.42781e-21
ENSG00000169241	SLC50A1	4.65007e-20	-1.44216	3.90061	5.50649e-21
ENSG00000067445	TRO	5.03418e-20	3.10615	2.44748	5.96497e-21
ENSG00000114353	GNAI2	5.04491e-20	1.08485	6.01543	5.98134e-21
ENSG00000010295	IFFO1	5.06813e-20	3.28071	1.17903	6.01254e-21
ENSG00000141736	ERBB2	5.15673e-20	-1.58717	4.09511	6.12137e-21
ENSG00000172037	LAMB2	5.19743e-20	1.4286	5.47926	6.17345e-21
ENSG00000103018	CYB5B	5.36813e-20	-1.20511	4.73327	6.38009e-21
ENSG00000181631	P2RY13	5.51142e-20	3.41828	2.4315	6.55438e-21
ENSG00000144218	AFF3	5.56906e-20	3.53181	2.53072	6.62696e-21
ENSG00000012983	MAP4K5	5.64251e-20	0.820251	6.07632	6.71844e-21
ENSG00000005022	SLC25A5	5.70241e-20	-1.26966	4.7008	6.79388e-21
ENSG00000257467	PPFIA2-AS1	5.71904e-20	4.04649	-0.104703	6.81784e-21
ENSG00000108588	CCDC47	6.084e-20	-1.07616	5.61648	7.25732e-21
ENSG00000143157	POGK	6.15831e-20	-0.948296	4.66459	7.35041e-21
ENSG00000139044	B4GALNT3	6.73209e-20	-3.17106	1.50289	8.04014e-21
ENSG00000175115	PACS1	6.78695e-20	1.28646	5.11157	8.11056e-21
ENSG00000142347	MYO1F	6.81661e-20	2.65886	1.69436	8.15093e-21
ENSG00000087086	FTL	6.94115e-20	1.14738	9.21531	8.30488e-21
ENSG00000136155	SCEL	7.13792e-20	-3.47468	3.51302	8.54547e-21
ENSG00000132274	TRIM22	7.13994e-20	1.7301	5.06635	8.55562e-21
ENSG00000113088	GZMK	7.13994e-20	4.62633	1.21394	8.55822e-21
ENSG00000109738	GLRB	7.24695e-20	3.07049	1.88899	8.69173e-21
ENSG00000148346	LCN2	7.4353e-20	-3.38406	6.76871	8.923e-21
ENSG00000138756	BMP2K	7.43565e-20	1.1079	5.25824	8.92881e-21
ENSG00000136026	CKAP4	7.44981e-20	1.25587	6.07544	8.95119e-21
ENSG00000175414	ARL10	7.85767e-20	2.20434	3.15535	9.44693e-21
ENSG00000110013	SIAE	7.98263e-20	-1.63811	3.31377	9.60294e-21
ENSG00000105245	NUMBL	8.20413e-20	2.454	3.40505	9.87534e-21
ENSG00000198168	SVIP	8.86308e-20	-1.40591	3.82298	1.06749e-20
ENSG00000276012		9.31073e-20	4.54614	0.167321	1.12208e-20
ENSG00000088827	SIGLEC1	9.41915e-20	3.72959	2.21055	1.13583e-20
ENSG00000198712	MT-CO2	9.46011e-20	-1.04213	10.9453	1.14145e-20
ENSG00000101443	WFDC2	9.49196e-20	-3.32308	5.09633	1.14598e-20
ENSG00000167741	GGT6	9.67921e-20	-4.54805	0.283286	1.16929e-20
ENSG00000138182	KIF20B	9.69968e-20	-1.41564	4.30603	1.17247e-20
ENSG00000145113	MUC4	1.02363e-19	-3.24751	5.86826	1.23807e-20
ENSG00000151470	C4orf33	1.10943e-19	-1.62036	2.49346	1.34265e-20
ENSG00000110651	CD81	1.13547e-19	1.52418	5.21598	1.37499e-20
ENSG00000243004		1.1473e-19	-3.46898	0.304955	1.39014e-20
ENSG00000154274	C4orf19	1.17274e-19	-3.20731	2.76213	1.42181e-20
ENSG00000168143	FAM83B	1.18292e-19	-3.32641	4.33358	1.43502e-20
ENSG00000155304	HSPA13	1.18761e-19	1.26168	4.77475	1.44156e-20
ENSG00000133107	TRPC4	1.20474e-19	3.34856	1.99024	1.46322e-20
ENSG00000128656	CHN1	1.24711e-19	2.75869	3.48384	1.51559e-20
ENSG00000155066	PROM2	1.26511e-19	-3.28971	3.21285	1.53838e-20
ENSG00000132840	BHMT2	1.26842e-19	3.47478	1.58517	1.54332e-20
ENSG00000101310	SEC23B	1.27934e-19	-1.05674	4.27972	1.55753e-20
ENSG00000055044	NOP58	1.28838e-19	-1.10265	4.59275	1.56946e-20
ENSG00000131242	RAB11FIP4	1.30237e-19	-2.74406	1.96891	1.58745e-20
ENSG00000155970	MICU3	1.305e-19	2.30685	2.49545	1.5916e-20
ENSG00000169756	LIMS1	1.33246e-19	0.934708	6.49388	1.62605e-20
ENSG00000163558	PRKCI	1.34534e-19	-1.0226	6.24155	1.64274e-20
ENSG00000242515	UGT1A10	1.36251e-19	-4.50153	1.87394	1.6647e-20
ENSG00000160321	ZNF208	1.38697e-19	3.10162	2.65458	1.69559e-20
ENSG00000236609	ZNF853	1.38705e-19	3.1918	0.952911	1.69669e-20
ENSG00000211651	IGLV1-44	1.39985e-19	6.78826	2.63067	1.71335e-20
ENSG00000154864	PIEZO2	1.4036e-19	2.3233	4.17847	1.71897e-20
ENSG00000160255	ITGB2	1.40545e-19	2.06714	4.02197	1.72224e-20
ENSG00000006611	USH1C	1.44795e-19	-3.77876	3.32758	1.77537e-20
ENSG00000083307	GRHL2	1.46975e-19	-3.29818	3.69498	1.80316e-20
ENSG00000186472	PCLO	1.47313e-19	-3.17005	3.48028	1.80838e-20
ENSG00000281406	BLACAT1	1.47528e-19	-4.26376	1.99822	1.81208e-20
ENSG00000120802	TMPO	1.50419e-19	-1.21475	4.34394	1.84868e-20
ENSG00000111087	GLI1	1.52751e-19	4.08293	1.92032	1.87845e-20
ENSG00000204482	LST1	1.53916e-19	3.10844	1.51364	1.89388e-20
ENSG00000118257	NRP2	1.5672e-19	1.47499	6.55305	1.92952e-20
ENSG00000131634	TMEM204	1.60787e-19	2.97817	3.03287	1.98075e-20
ENSG00000061918	GUCY1B1	1.61434e-19	1.97275	3.83641	1.9899e-20
ENSG00000157600	TMEM164	1.64153e-19	-1.62855	3.56266	2.0246e-20
ENSG00000117308	GALE	1.65204e-19	-2.9892	1.27612	2.03876e-20
ENSG00000158869	FCER1G	1.74946e-19	2.56214	4.01996	2.16025e-20
ENSG00000159063	ALG8	1.76792e-19	-1.12537	4.6534	2.18432e-20
ENSG00000176834	VSIG10	1.78524e-19	-1.87803	2.76248	2.20701e-20
ENSG00000169105	CHST14	1.82181e-19	2.28143	2.22184	2.25354e-20
ENSG00000186517	ARHGAP30	1.84052e-19	2.24674	3.24644	2.27801e-20
ENSG00000128606	LRRC17	1.8408e-19	3.05725	3.48176	2.27969e-20
ENSG00000153563	CD8A	1.90286e-19	4.13668	2.04081	2.35793e-20
ENSG00000090776	EFNB1	2.01511e-19	-1.73528	4.00965	2.49849e-20
ENSG00000177707	NECTIN3	2.01921e-19	-1.35314	4.98628	2.50502e-20
ENSG00000198832	SELENOM	2.06836e-19	2.23121	2.19984	2.56749e-20
ENSG00000110811	P3H3	2.08438e-19	3.03469	1.3545	2.58889e-20
ENSG00000042445	RETSAT	2.09187e-19	-1.44945	3.28362	2.5997e-20
ENSG00000145386	CCNA2	2.16744e-19	-2.35167	3.04853	2.69518e-20
ENSG00000068650	ATP11A	2.25253e-19	-1.34398	5.82049	2.80263e-20
ENSG00000163817	SLC6A20	2.2837e-19	-2.82921	4.03272	2.84306e-20
ENSG00000152056	AP1S3	2.28785e-19	-2.70816	2.74321	2.84989e-20
ENSG00000168268	NT5DC2	2.30064e-19	2.30679	2.53543	2.86748e-20
ENSG00000154589	LY96	2.36661e-19	3.12716	0.138682	2.95141e-20
ENSG00000100060	MFNG	2.3957e-19	4.16458	-0.156266	2.98943e-20
ENSG00000259969		2.44977e-19	3.93609	-0.16243	3.05867e-20
ENSG00000149451	ADAM33	2.48792e-19	4.29043	0.80021	3.1081e-20
ENSG00000106526	ACTR3C	2.49947e-19	-2.59428	1.47805	3.12434e-20
ENSG00000078053	AMPH	2.59193e-19	3.6143	1.54047	3.24215e-20
ENSG00000085831	TTC39A	2.59193e-19	-3.39983	2.65854	3.24366e-20
ENSG00000163347	CLDN1	2.61848e-19	-1.73439	6.20027	3.27878e-20
ENSG00000168631	MUCL3	2.63109e-19	-3.865	7.52486	3.29647e-20
ENSG00000127022	CANX	2.66426e-19	-0.698474	9.17098	3.33996e-20
ENSG00000160013	PTGIR	2.76518e-19	3.93643	1.37059	3.46848e-20
ENSG00000182752	PAPPA	2.82051e-19	2.77905	4.03849	3.53992e-20
ENSG00000176014	TUBB6	2.88438e-19	1.95604	3.62068	3.62217e-20
ENSG00000285595		2.97919e-19	4.40115	0.274984	3.74338e-20
ENSG00000099282	TSPAN15	2.99584e-19	-2.46074	1.89312	3.76647e-20
ENSG00000166402	TUB	3.02117e-19	3.32711	1.94365	3.8005e-20
ENSG00000070193	FGF10	3.04435e-19	4.15951	2.17402	3.83186e-20
ENSG00000196557	CACNA1H	3.12897e-19	3.19308	1.94195	3.94064e-20
ENSG00000178662	CSRNP3	3.29796e-19	2.64922	4.7059	4.15585e-20
ENSG00000255197		3.32287e-19	3.59436	2.36118	4.18964e-20
ENSG00000231991	ANXA2P2	3.3461e-19	-1.26656	0.333125	4.22135e-20
ENSG00000220205	VAMP2	3.42996e-19	1.48644	4.35374	4.32964e-20
ENSG00000109805	NCAPG	3.44571e-19	-2.40369	2.60874	4.352e-20
ENSG00000148541	FAM13C	3.53821e-19	3.93527	1.4023	4.4714e-20
ENSG00000172935	MRGPRF	3.55026e-19	3.8897	0.367868	4.49043e-20
ENSG00000108242	CYP2C18	3.55026e-19	-4.37671	1.09416	4.49176e-20
ENSG00000251442	LINC01094	3.5769e-19	3.04866	2.43637	4.52805e-20
ENSG00000119535	CSF3R	3.59627e-19	3.4839	2.32405	4.55517e-20
ENSG00000176124	DLEU1	3.63732e-19	-1.67718	3.34039	4.60979e-20
ENSG00000123610	TNFAIP6	3.68658e-19	2.69804	3.80698	4.67489e-20
ENSG00000211959	IGHV4-39	3.70661e-19	6.0744	2.7568	4.70298e-20
ENSG00000136153	LMO7	3.7455e-19	-1.15386	7.02071	4.75503e-20
ENSG00000071205	ARHGAP10	3.87001e-19	1.96289	3.70185	4.91589e-20
ENSG00000146411	SLC2A12	3.89545e-19	-3.4848	1.80537	4.95103e-20
ENSG00000221818	EBF2	4.24995e-19	3.71501	2.61527	5.40467e-20
ENSG00000137547	MRPL15	4.40703e-19	-1.87806	2.56541	5.60762e-20
ENSG00000104321	TRPA1	4.58268e-19	3.03373	1.58221	5.8376e-20
ENSG00000174501	ANKRD36C	4.58268e-19	-1.84994	5.71902	5.83774e-20
ENSG00000155962	CLIC2	4.61477e-19	2.57538	2.89172	5.88197e-20
ENSG00000157992	KRTCAP3	4.70216e-19	-3.65133	0.766835	5.99675e-20
ENSG00000067113	PLPP1	4.74506e-19	1.81897	3.03001	6.05489e-20
ENSG00000121057	AKAP1	4.7756e-19	-1.92103	3.78628	6.09732e-20
ENSG00000088992	TESC	4.80493e-19	-3.32898	2.30561	6.13824e-20
ENSG00000183856	IQGAP3	4.84246e-19	-2.64033	1.98839	6.18969e-20
ENSG00000198911	SREBF2	4.8705e-19	-1.33979	4.36973	6.22905e-20
ENSG00000270550	IGHV3-30	4.96531e-19	6.26761	2.43094	6.3539e-20
ENSG00000248890	HHIP-AS1	5.17168e-19	4.03261	1.09953	6.62173e-20
ENSG00000117650	NEK2	5.18475e-19	-3.49186	2.03694	6.64221e-20
ENSG00000179869	ABCA13	5.24321e-19	-4.04064	2.37819	6.72089e-20
ENSG00000133083	DCLK1	5.2522e-19	3.03386	2.84824	6.73622e-20
ENSG00000109458	GAB1	5.31935e-19	1.18253	5.72349	6.82619e-20
ENSG00000143727	ACP1	5.32624e-19	-1.12619	3.84905	6.83889e-20
ENSG00000083782	EPYC	5.41145e-19	5.9426	5.29788	6.95221e-20
ENSG00000100522	GNPNAT1	5.53086e-19	-1.25506	3.16958	7.10962e-20
ENSG00000129596	CDO1	5.61724e-19	3.74621	1.77629	7.22472e-20
ENSG00000176597	B3GNT5	5.73915e-19	-1.34087	4.28132	7.38567e-20
ENSG00000280109	PLAC4	5.90879e-19	-2.13826	3.50537	7.60825e-20
ENSG00000185101	ANO9	5.92939e-19	-3.47173	0.630484	7.63907e-20
ENSG00000164761	TNFRSF11B	5.96969e-19	-2.66308	4.07748	7.69531e-20
ENSG00000153208	MERTK	6.10381e-19	2.67469	2.89963	7.87261e-20
ENSG00000154263	ABCA10	6.12772e-19	2.88872	2.57309	7.90788e-20
ENSG00000119411	BSPRY	6.26193e-19	-4.07457	0.747055	8.08561e-20
ENSG00000164283	ESM1	6.64416e-19	3.54243	2.80531	8.58396e-20
ENSG00000179855	GIPC3	6.66765e-19	4.93416	0.851071	8.61913e-20
ENSG00000206190	ATP10A	6.81207e-19	2.87867	3.41135	8.81075e-20
ENSG00000102383	ZDHHC15	6.8474e-19	4.03463	2.42188	8.8614e-20
ENSG00000003249	DBNDD1	6.87713e-19	-4.20299	0.768538	8.90484e-20
ENSG00000163072	NOSTRIN	6.9715e-19	-2.08184	3.13203	9.03209e-20
ENSG00000118680	MYL12B	7.13426e-19	-0.832627	6.86788	9.24811e-20
ENSG00000241839	PLEKHO2	7.18694e-19	2.35502	2.49774	9.32161e-20
ENSG00000138162	TACC2	7.35377e-19	-1.88462	3.73112	9.5433e-20
ENSG00000007306	CEACAM7	7.6238e-19	-4.84238	3.83607	9.89925e-20
ENSG00000145246	ATP10D	7.82849e-19	1.25853	4.97185	1.01707e-19
ENSG00000173757	STAT5B	7.86505e-19	1.19342	4.25494	1.02239e-19
ENSG00000135111	TBX3	8.16294e-19	2.67792	3.24863	1.0617e-19
ENSG00000197381	ADARB1	8.33233e-19	2.53336	2.65464	1.08434e-19
ENSG00000101333	PLCB4	8.39315e-19	-1.74534	4.06829	1.09286e-19
ENSG00000198300	PEG3	8.4081e-19	3.13029	3.00605	1.09541e-19
ENSG00000143612	C1orf43	8.74278e-19	-1.1047	5.13113	1.13965e-19
ENSG00000184557	SOCS3	8.96026e-19	1.60802	5.01525	1.16865e-19
ENSG00000183844	FAM3B	9.33974e-19	-3.83671	2.15213	1.21881e-19
ENSG00000106028	SSBP1	9.76377e-19	-1.01228	4.13678	1.27486e-19
ENSG00000276107	THBS1-IT1	9.86489e-19	3.87993	1.58601	1.28877e-19
ENSG00000171051	FPR1	1.0118e-18	3.39279	1.99968	1.32257e-19
ENSG00000105223	PLD3	1.01288e-18	1.19468	4.56848	1.32471e-19
ENSG00000140807	NKD1	1.01495e-18	2.79585	4.04285	1.32816e-19
ENSG00000112290	WASF1	1.04848e-18	2.44354	3.09555	1.37279e-19
ENSG00000065325	GLP2R	1.0669e-18	4.04629	2.61646	1.39768e-19
ENSG00000198561	CTNND1	1.09891e-18	-1.29353	3.12979	1.44041e-19
ENSG00000105419	MEIS3	1.12601e-18	3.6266	2.16548	1.47675e-19
ENSG00000187391	MAGI2	1.13435e-18	1.94123	3.53052	1.48851e-19
ENSG00000100731	PCNX1	1.14234e-18	0.875482	5.63266	1.49982e-19
ENSG00000136250	AOAH	1.23055e-18	3.49608	1.5836	1.61652e-19
ENSG00000166770	ZNF667-AS1	1.24533e-18	3.03915	2.77575	1.63684e-19
ENSG00000010818	HIVEP2	1.24804e-18	1.03741	6.07687	1.6413e-19
ENSG00000203499	IQANK1	1.26941e-18	-3.808	2.00142	1.67033e-19
ENSG00000110841	PPFIBP1	1.27818e-18	1.01372	6.4016	1.68279e-19
ENSG00000141480	ARRB2	1.28146e-18	2.14849	2.58558	1.68803e-19
ENSG00000171659	GPR34	1.28634e-18	2.44539	2.25147	1.69539e-19
ENSG00000254911	SCARNA9	1.29206e-18	-1.53132	2.0849	1.70386e-19
ENSG00000173467	AGR3	1.33407e-18	-4.15365	2.24898	1.76024e-19
ENSG00000198829	SUCNR1	1.37342e-18	-3.28062	2.97997	1.81314e-19
ENSG00000196743	GM2A	1.40854e-18	1.21687	5.36075	1.86053e-19
ENSG00000198963	RORB	1.44022e-18	3.46546	1.67159	1.90342e-19
ENSG00000129354	AP1M2	1.48439e-18	-3.65027	1.18495	1.96286e-19
ENSG00000196260	SFTA2	1.49493e-18	-4.51962	1.1314	1.97788e-19
ENSG00000101773	RBBP8	1.50869e-18	-1.3214	5.3636	1.99718e-19
ENSG00000133703	KRAS	1.50975e-18	-0.929929	5.02812	1.99968e-19
ENSG00000142687	KIAA0319L	1.52786e-18	-1.53304	4.31154	2.02477e-19
ENSG00000141441	GAREM1	1.55005e-18	-1.51888	4.49154	2.0553e-19
ENSG00000158125	XDH	1.56241e-18	-3.8319	2.38136	2.07282e-19
ENSG00000158859	ADAMTS4	1.60933e-18	3.5492	3.30491	2.13623e-19
ENSG00000173207	CKS1B	1.63514e-18	-1.645	1.45163	2.17167e-19
ENSG00000134317	GRHL1	1.64488e-18	-3.39826	1.16341	2.18579e-19
ENSG00000135968	GCC2	1.65788e-18	-0.82811	6.96362	2.20427e-19
ENSG00000170153	RNF150	1.76564e-18	2.77993	3.99042	2.34882e-19
ENSG00000138382	METTL5	1.77529e-18	-1.20661	4.07149	2.36295e-19
ENSG00000287171		1.78941e-18	3.83221	1.0066	2.38303e-19
ENSG00000121989	ACVR2A	1.8304e-18	1.38912	5.19168	2.43895e-19
ENSG00000170439	METTL7B	1.8726e-18	-3.68131	1.59502	2.49653e-19
ENSG00000149177	PTPRJ	2.00107e-18	-1.14029	5.05282	2.66925e-19
ENSG00000160593	JAML	2.09186e-18	2.82842	2.69567	2.79187e-19
ENSG00000108950	FAM20A	2.17739e-18	2.74472	2.86546	2.90759e-19
ENSG00000172578	KLHL6	2.18553e-18	3.17473	2.67407	2.92005e-19
ENSG00000086696	HSD17B2	2.19823e-18	-4.34413	2.75117	2.9386e-19
ENSG00000154856	APCDD1	2.2155e-18	2.32039	4.80907	2.96329e-19
ENSG00000204616	TRIM31	2.29807e-18	-4.37856	2.12548	3.07539e-19
ENSG00000186818	LILRB4	2.33796e-18	3.18125	2.73458	3.13047e-19
ENSG00000035499	DEPDC1B	2.34736e-18	-2.93326	1.63367	3.14475e-19
ENSG00000175416	CLTB	2.37165e-18	-1.55304	2.91921	3.17901e-19
ENSG00000101938	CHRDL1	2.38837e-18	4.22757	3.29735	3.20315e-19
ENSG00000029153	ARNTL2	2.42573e-18	-1.21337	4.69977	3.25501e-19
ENSG00000120549	KIAA1217	2.45616e-18	1.11075	7.40805	3.29762e-19
ENSG00000106484	MEST	2.5165e-18	1.77064	5.58812	3.38046e-19
ENSG00000150893	FREM2	2.52833e-18	-4.02731	3.11987	3.39817e-19
ENSG00000107099	DOCK8	2.66434e-18	1.81319	4.24995	3.58291e-19
ENSG00000078401	EDN1	2.66898e-18	-2.89974	3.48039	3.59107e-19
ENSG00000167608	TMC4	2.71076e-18	-3.29682	2.31265	3.64925e-19
ENSG00000204876		2.71379e-18	-4.33085	1.58544	3.65529e-19
ENSG00000164828	SUN1	2.77894e-18	-0.927865	4.85289	3.74505e-19
ENSG00000127507	ADGRE2	2.78513e-18	2.89666	2.36953	3.75541e-19
ENSG00000004478	FKBP4	2.86443e-18	-1.56198	3.82408	3.86442e-19
ENSG00000171488	LRRC8C	2.88479e-18	1.73338	4.70528	3.89396e-19
ENSG00000224650	IGHV3-74	2.88717e-18	6.98395	2.59392	3.89926e-19
ENSG00000101665	SMAD7	2.94142e-18	1.83322	3.48998	3.97466e-19
ENSG00000085491	SLC25A24	3.00736e-18	-0.905816	4.56206	4.06594e-19
ENSG00000137700	SLC37A4	3.14954e-18	-2.29145	1.3313	4.26044e-19
ENSG00000253729	PRKDC	3.29374e-18	-0.759954	7.14927	4.45789e-19
ENSG00000111725	PRKAB1	3.36855e-18	-1.6758	3.31486	4.56158e-19
ENSG00000169641	LUZP1	3.37264e-18	1.00045	5.60041	4.56955e-19
ENSG00000166848	TERF2IP	3.39353e-18	0.915484	4.76729	4.60031e-19
ENSG00000136960	ENPP2	3.40212e-18	2.60411	4.52732	4.61442e-19
ENSG00000167202	TBC1D2B	3.49356e-18	1.40054	4.3869	4.74187e-19
ENSG00000274173		3.49356e-18	-3.81346	0.879057	4.7435e-19
ENSG00000136689	IL1RN	3.5041e-18	-2.32046	3.61919	4.76034e-19
ENSG00000133195	SLC39A11	3.51171e-18	-1.72812	3.85682	4.77323e-19
ENSG00000166900	STX3	3.51927e-18	-1.67996	3.01836	4.78604e-19
ENSG00000174938	SEZ6L2	3.74827e-18	-2.46933	2.01808	5.10019e-19
ENSG00000178075	GRAMD1C	3.75124e-18	-2.68592	1.60755	5.10695e-19
ENSG00000140279	DUOX2	3.76253e-18	-3.76481	5.50814	5.12503e-19
ENSG00000164985	PSIP1	3.89479e-18	1.06003	5.68391	5.308e-19
ENSG00000091972	CD200	3.94323e-18	2.99148	2.42613	5.37687e-19
ENSG00000132688	NES	3.96281e-18	2.47119	3.49157	5.40643e-19
ENSG00000128039	SRD5A3	4.05084e-18	-1.76069	4.67188	5.52947e-19
ENSG00000173598	NUDT4	4.05676e-18	-0.928864	5.37023	5.54048e-19
ENSG00000120156	TEK	4.30444e-18	3.18265	1.96371	5.88186e-19
ENSG00000136872	ALDOB	4.63425e-18	-4.23683	2.03815	6.33589e-19
ENSG00000108828	VAT1	4.77045e-18	1.2074	4.85309	6.52555e-19
ENSG00000177706	FAM20C	4.88939e-18	1.9515	3.00434	6.69178e-19
ENSG00000276180	H4C9	4.9174e-18	-1.62423	2.19063	6.73368e-19
ENSG00000187189	TSPYL4	5.00803e-18	1.5053	4.6575	6.86141e-19
ENSG00000276850		5.05164e-18	-3.26997	0.590634	6.9248e-19
ENSG00000006125	AP2B1	5.17403e-18	-0.844429	6.77338	7.09632e-19
ENSG00000118004	COLEC11	5.3622e-18	4.6721	1.13788	7.35828e-19
ENSG00000060140	STYK1	5.49199e-18	-3.8871	1.27861	7.54036e-19
ENSG00000107968	MAP3K8	5.51559e-18	1.99281	2.86354	7.57675e-19
ENSG00000118402	ELOVL4	5.53664e-18	3.64576	1.00593	7.60967e-19
ENSG00000073737	DHRS9	5.67753e-18	-3.71517	3.74406	7.80743e-19
ENSG00000180667	YOD1	5.82908e-18	-1.34566	2.76257	8.02004e-19
ENSG00000197860	SGTB	5.96508e-18	1.60894	3.09303	8.21148e-19
ENSG00000169083	AR	6.01568e-18	2.58178	4.30175	8.28787e-19
ENSG00000171302	CANT1	6.01568e-18	-1.49882	3.85589	8.28984e-19
ENSG00000134539	KLRD1	6.07911e-18	3.42428	1.98606	8.38164e-19
ENSG00000117983	MUC5B	6.18116e-18	-3.60779	6.99899	8.52681e-19
ENSG00000084070	SMAP2	6.31324e-18	1.57757	4.34019	8.71359e-19
ENSG00000050327	ARHGEF5	6.33356e-18	-2.00291	1.4195	8.74622e-19
ENSG00000048471	SNX29	6.50377e-18	1.44491	4.19687	8.98597e-19
ENSG00000144057	ST6GAL2	6.5193e-18	3.36597	2.89257	9.01214e-19
ENSG00000166311	SMPD1	6.54044e-18	1.92665	2.63614	9.0461e-19
ENSG00000130703	OSBPL2	6.60532e-18	-1.0613	4.04036	9.1406e-19
ENSG00000120337	TNFSF18	6.67946e-18	5.17296	1.55152	9.25198e-19
ENSG00000121578	B4GALT4	6.67946e-18	-1.19377	4.08719	9.25287e-19
ENSG00000187634	SAMD11	6.71584e-18	3.72863	0.0254412	9.30813e-19
ENSG00000117228	GBP1	6.77879e-18	1.4789	5.31395	9.40027e-19
ENSG00000163002	NUP35	7.07513e-18	-1.92908	1.89402	9.81633e-19
ENSG00000170382	LRRN2	7.16665e-18	3.99736	0.828768	9.9485e-19
ENSG00000110057	UNC93B1	7.34766e-18	-1.981	1.9358	1.02051e-18
ENSG00000169224	GCSAML	7.40613e-18	4.62499	0.114372	1.02916e-18
ENSG00000136238	RAC1	7.41551e-18	-0.627124	7.36925	1.031e-18
ENSG00000279940		7.55323e-18	4.71597	1.7108	1.0507e-18
ENSG00000160588	MPZL3	7.63081e-18	-2.6183	2.3682	1.06204e-18
ENSG00000112742	TTK	7.65034e-18	-2.58435	2.19657	1.06531e-18
ENSG00000137462	TLR2	7.91522e-18	2.0253	3.91785	1.10277e-18
ENSG00000147883	CDKN2B	8.16854e-18	2.28603	5.81887	1.13866e-18
ENSG00000188070	C11orf95	8.1824e-18	2.39278	2.1683	1.14118e-18
ENSG00000258636		8.35976e-18	3.69923	-0.0277689	1.16652e-18
ENSG00000161800	RACGAP1	8.37902e-18	-1.77256	3.55218	1.16981e-18
ENSG00000144229	THSD7B	8.42757e-18	3.7712	2.00863	1.1772e-18
ENSG00000168421	RHOH	8.53735e-18	3.56754	1.61655	1.19315e-18
ENSG00000172348	RCAN2	8.63359e-18	2.45872	3.4198	1.20723e-18
ENSG00000127603	MACF1	8.99563e-18	0.739526	8.19876	1.2585e-18
ENSG00000147526	TACC1	9.02539e-18	0.970841	7.67348	1.26332e-18
ENSG00000152495	CAMK4	9.03279e-18	2.573	4.10778	1.26501e-18
ENSG00000126267	COX6B1	9.10105e-18	-0.982272	5.54785	1.27532e-18
ENSG00000196371	FUT4	9.10105e-18	-1.49877	3.85436	1.27588e-18
ENSG00000125355	TMEM255A	9.17704e-18	3.60359	1.66296	1.2872e-18
ENSG00000004399	PLXND1	9.25531e-18	1.80837	4.21487	1.29885e-18
ENSG00000184922	FMNL1	9.27635e-18	2.97054	2.15178	1.30247e-18
ENSG00000225614	ZNF469	9.41732e-18	2.99197	2.6967	1.32295e-18
ENSG00000211937	IGHV2-5	9.44222e-18	7.48925	3.36719	1.32713e-18
ENSG00000196208	GREB1	9.84201e-18	3.03356	2.78053	1.38403e-18
ENSG00000166479	TMX3	1.02323e-17	1.00784	4.59216	1.43965e-18
ENSG00000184939	ZFP90	1.05484e-17	1.33268	4.12407	1.4849e-18
ENSG00000213214	ARHGEF35	1.0745e-17	-2.34135	0.162901	1.51335e-18
ENSG00000163531	NFASC	1.08206e-17	3.10021	2.73816	1.52477e-18
ENSG00000185920	PTCH1	1.08961e-17	1.92151	4.51393	1.5362e-18
ENSG00000110076	NRXN2	1.1387e-17	3.66839	1.31422	1.60624e-18
ENSG00000096384	HSP90AB1	1.14039e-17	-0.650912	8.30723	1.60945e-18
ENSG00000117620	SLC35A3	1.14575e-17	-1.01574	4.22837	1.61784e-18
ENSG00000152137	HSPB8	1.17537e-17	2.73212	1.96901	1.66052e-18
ENSG00000172531	PPP1CA	1.17965e-17	-1.14007	3.95195	1.66741e-18
ENSG00000197712	FAM114A1	1.17966e-17	0.902183	5.92364	1.66828e-18
ENSG00000121068	TBX2	1.22268e-17	3.3107	1.58044	1.73001e-18
ENSG00000116106	EPHA4	1.23057e-17	-2.12663	3.17942	1.74207e-18
ENSG00000177640	CASC2	1.2358e-17	-2.17987	1.43541	1.75037e-18
ENSG00000171150	SOCS5	1.26141e-17	1.24151	4.18446	1.78755e-18
ENSG00000187546	AGMO	1.2772e-17	-3.67905	1.79475	1.81085e-18
ENSG00000113013	HSPA9	1.27832e-17	-0.729835	5.911	1.81336e-18
ENSG00000108187	PBLD	1.30954e-17	-2.09877	2.9285	1.85859e-18
ENSG00000211964	IGHV3-48	1.33356e-17	6.48541	1.65738	1.89364e-18
ENSG00000102755	FLT1	1.33654e-17	2.63095	5.57508	1.89885e-18
ENSG00000170390	DCLK2	1.33809e-17	2.89528	2.39414	1.90202e-18
ENSG00000213203	GIMAP1	1.40156e-17	3.78764	1.34398	1.99326e-18
ENSG00000214787	MS4A4E	1.4704e-17	4.33403	1.38147	2.09221e-18
ENSG00000197122	SRC	1.50665e-17	-1.64325	3.76795	2.14489e-18
ENSG00000125637	PSD4	1.56274e-17	-2.10953	2.70511	2.22586e-18
ENSG00000130402	ACTN4	1.58015e-17	-0.958038	7.17064	2.2518e-18
ENSG00000258227	CLEC5A	1.59529e-17	3.18961	2.43608	2.27454e-18
ENSG00000114686	MRPL3	1.60128e-17	-0.867297	4.76623	2.28423e-18
ENSG00000047457	CP	1.60422e-17	-3.40467	5.21962	2.28959e-18
ENSG00000128050	PAICS	1.60591e-17	-1.07968	5.6285	2.29317e-18
ENSG00000111450	STX2	1.64333e-17	1.60611	4.30629	2.34778e-18
ENSG00000126353	CCR7	1.69269e-17	4.44002	0.867985	2.41952e-18
ENSG00000155093	PTPRN2	1.70364e-17	-2.27269	3.46541	2.43641e-18
ENSG00000135269	TES	1.7062e-17	-1.19442	5.27729	2.4413e-18
ENSG00000243279	PRAF2	1.70922e-17	2.62633	0.702724	2.44686e-18
ENSG00000050344	NFE2L3	1.72217e-17	-1.18135	4.65974	2.46664e-18
ENSG00000090060	PAPOLA	1.73193e-17	-0.647794	7.10889	2.48188e-18
ENSG00000161267	BDH1	1.74359e-17	-2.91031	1.65034	2.49986e-18
ENSG00000174502	SLC26A9	1.77986e-17	-3.9088	3.61584	2.55314e-18
ENSG00000113645	WWC1	1.79571e-17	-1.71666	3.77498	2.57718e-18
ENSG00000034053	APBA2	1.80634e-17	3.35137	1.08963	2.59374e-18
ENSG00000170545	SMAGP	1.83533e-17	-2.48633	1.76211	2.63669e-18
ENSG00000222009	BTBD19	1.88626e-17	2.27855	3.33339	2.71123e-18
ENSG00000095917	TPSD1	1.90488e-17	5.19412	0.410795	2.73936e-18
ENSG00000169994	MYO7B	1.93024e-17	-4.74194	1.83099	2.77724e-18
ENSG00000185432	METTL7A	1.96999e-17	1.77906	4.04934	2.83585e-18
ENSG00000196262	PPIA	1.99963e-17	-0.820497	6.14626	2.87996e-18
ENSG00000131746	TNS4	2.01425e-17	-2.76584	5.25968	2.90248e-18
ENSG00000211892	IGHG4	2.03939e-17	5.83334	4.31899	2.94018e-18
ENSG00000205352	PRR13	2.14383e-17	-1.06509	4.26356	3.0923e-18
ENSG00000164684	ZNF704	2.16344e-17	1.22659	5.50227	3.12333e-18
ENSG00000093072	ADA2	2.16344e-17	2.35032	4.89431	3.12371e-18
ENSG00000174080	CTSF	2.24281e-17	2.35541	2.32082	3.23993e-18
ENSG00000168906	MAT2A	2.2794e-17	-0.824176	5.89541	3.29445e-18
[truncated: 6,946 more rows]

## Sheet: Table S3
Supplementary Table S3. List of differentially expressed ECM and ECM-associated genes in stroma relative to epithelium
Ensembl ID	Gene_name	FDR	logFC	logCPM	PValue
ENSG00000091409	ITGA6	3.21917e-71	-2.6969	7.58264	9.31471e-74
ENSG00000198542	ITGBL1	4.06722e-56	4.44126	5.85174	4.44264e-58
ENSG00000213949	ITGA1	5.3235e-55	2.18126	7.72614	6.354e-57
ENSG00000115232	ITGA4	5.01454e-46	3.46366	4.05233	1.09548e-47
ENSG00000105855	ITGB8	8.08811e-46	-2.42405	6.19943	1.80204e-47
ENSG00000132470	ITGB4	2.48481e-45	-3.43243	5.53877	5.80579e-47
ENSG00000161638	ITGA5	3.2992e-37	3.0131	4.78013	1.2792e-38
ENSG00000137809	ITGA11	4.27601e-37	3.83878	6.74639	1.66413e-38
ENSG00000144668	ITGA9	8.87261e-37	3.9714	4.64068	3.55572e-38
ENSG00000164171	ITGA2	2.31292e-35	-1.75308	7.48918	1.01893e-36
ENSG00000115221	ITGB6	9.15476e-34	-3.55541	6.18475	4.35089e-35
ENSG00000005884	ITGA3	2.45575e-31	-2.70587	5.13071	1.36963e-32
ENSG00000077943	ITGA8	2.13514e-25	3.69357	2.30323	1.73758e-26
ENSG00000140678	ITGAX	3.005e-23	3.20372	2.91538	2.83616e-24
ENSG00000082781	ITGB5	1.11316e-22	1.3981	5.82582	1.09754e-23
ENSG00000160255	ITGB2	1.40545e-19	2.06714	4.02197	1.72224e-20
ENSG00000005844	ITGAL	5.88517e-16	3.33818	2.53798	9.42121e-17
ENSG00000169896	ITGAM	1.49326e-11	2.10871	3.05517	3.31726e-12
ENSG00000150093	ITGB1	2.37001e-11	0.711437	7.80376	5.34213e-12
ENSG00000138448	ITGAV	4.00725e-10	0.692104	7.7304	9.98043e-11
ENSG00000083457	ITGAE	5.87091e-10	2.20133	2.02603	1.48599e-10
ENSG00000269378	ITGB1P1	1.65483e-08	0.996082	-0.401934	4.73681e-09
ENSG00000119185	ITGB1BP1	2.83741e-08	0.916747	3.32163	8.31273e-09
ENSG00000235257	ITGA9-AS1	7.50605e-05	1.5618	1.16867	3.10526e-05
ENSG00000111057	KRT18	6.5607e-62	-2.92824	5.13181	4.46112e-64
ENSG00000170421	KRT8	6.3122e-58	-3.27749	5.6646	6.20992e-60
ENSG00000171345	KRT19	6.03337e-52	-3.63138	6.11888	8.90342e-54
ENSG00000135480	KRT7	1.90779e-34	-2.81456	4.32769	8.79095e-36
ENSG00000157992	KRTCAP3	4.70216e-19	-3.65133	0.766835	5.99675e-20
ENSG00000167767	KRT80	5.11263e-15	-2.68837	2.70103	8.78734e-16
ENSG00000128422	KRT17	3.91739e-11	-2.26743	3.79075	8.98019e-12
ENSG00000108244	KRT23	3.03161e-08	-2.98322	2.16086	8.908e-09
ENSG00000185479	KRT6B	2.19649e-05	-2.63997	1.57159	8.52125e-06
ENSG00000186395	KRT10	0.0277839	-0.578272	0.517145	0.0170816
ENSG00000163453	IGFBP7	3.24387e-101	4.15458	9.00084	4.6931e-105
ENSG00000011465	DCN	4.24353e-97	4.84594	9.42232	9.20904e-101
ENSG00000163430	FSTL1	5.1646e-95	3.39136	8.42724	1.49439e-98
ENSG00000139329	LUM	1.39216e-93	4.36513	11.1641	5.0353e-97
ENSG00000196975	ANXA4	4.16327e-88	-2.86958	7.42888	2.4093e-91
ENSG00000120594	PLXDC2	9.90556e-87	4.15158	8.63811	6.44893e-90
ENSG00000168542	COL3A1	5.22937e-82	4.36842	11.6939	5.29595e-85
ENSG00000119681	LTBP2	2.89554e-80	4.10108	7.79088	3.35132e-83
ENSG00000122641	INHBA	3.62685e-80	4.34348	8.89119	4.4601e-83
ENSG00000187955	COL14A1	7.92049e-79	5.50214	7.23351	1.22295e-81
ENSG00000113140	SPARC	6.14217e-77	3.97179	10.9814	1.06635e-79
ENSG00000166147	FBN1	1.02579e-76	4.23841	8.86823	1.8551e-79
ENSG00000141753	IGFBP4	6.50106e-76	2.46089	7.30039	1.31677e-78
ENSG00000196569	LAMA2	3.96429e-75	4.17977	6.95856	9.46336e-78
ENSG00000091136	LAMB1	3.55166e-73	2.32813	7.66804	8.73526e-76
ENSG00000049323	LTBP1	1.29186e-71	3.10872	7.34409	3.45767e-74
ENSG00000113083	LOX	6.13387e-71	4.2552	7.04063	1.95233e-73
ENSG00000106823	ECM2	9.6512e-71	3.82881	5.03063	3.35111e-73
ENSG00000103196	CRISPLD2	1.4618e-69	3.97869	6.66228	5.49867e-72
ENSG00000132386	SERPINF1	3.01362e-69	4.44881	6.39509	1.15539e-71
ENSG00000175899	A2M	3.35905e-69	3.29287	7.97584	1.31213e-71
ENSG00000118523	CCN2	8.2246e-69	4.20858	9.07212	3.27223e-71
ENSG00000106819	ASPN	1.26143e-68	4.12185	7.2341	5.20122e-71
ENSG00000182492	BGN	9.49782e-68	4.07969	9.84109	3.98491e-70
ENSG00000163359	COL6A3	4.95847e-67	3.97823	10.0796	2.15212e-69
ENSG00000143341	HMCN1	1.0903e-66	4.64954	7.68023	4.99428e-69
ENSG00000137573	SULF1	2.25542e-66	4.02797	9.48133	1.06049e-68
ENSG00000204262	COL5A2	9.07665e-66	3.94447	8.41191	4.46479e-68
ENSG00000143387	CTSK	2.81398e-65	4.35232	6.36899	1.4249e-67
ENSG00000159674	SPON2	8.09758e-65	3.4841	4.35855	4.27606e-67
ENSG00000115461	IGFBP5	1.34257e-64	4.493	9.91127	7.28391e-67
ENSG00000187498	COL4A1	1.64448e-64	3.71464	8.52723	9.04082e-67
ENSG00000038427	VCAN	2.07305e-63	3.23218	11.4089	1.21468e-65
ENSG00000136040	PLXNC1	4.52197e-63	3.23863	5.413	2.6823e-65
ENSG00000123500	COL10A1	4.85575e-63	4.28548	8.16222	2.91542e-65
ENSG00000169439	SDC2	1.00198e-62	3.5154	6.41137	6.23339e-65
ENSG00000137801	THBS1	6.5607e-62	3.73096	9.52202	4.42015e-64
ENSG00000149257	SERPINH1	6.62387e-62	2.74143	6.00971	4.55199e-64
ENSG00000104415	CCN4	3.09537e-61	4.20841	5.78544	2.23913e-63
ENSG00000164692	COL1A2	5.20667e-61	4.0648	11.7061	3.84173e-63
ENSG00000134871	COL4A2	1.46002e-60	3.74553	7.27219	1.10896e-62
ENSG00000100234	TIMP3	1.97609e-60	4.3679	9.52672	1.57241e-62
ENSG00000188783	PRELP	2.84522e-59	5.00636	7.51207	2.38749e-61
ENSG00000166033	HTRA1	4.02655e-59	3.50476	5.9099	3.43702e-61
ENSG00000106483	SFRP4	4.06924e-59	5.51551	8.66445	3.50289e-61
ENSG00000111341	MGP	4.51183e-59	4.45735	7.19611	3.98179e-61
ENSG00000152583	SPARCL1	8.06609e-59	3.76166	7.96524	7.23521e-61
ENSG00000163520	FBLN2	2.42543e-58	4.95935	4.52841	2.28086e-60
ENSG00000130635	COL5A1	3.85329e-58	4.0611	8.5542	3.67935e-60
ENSG00000124145	SDC4	1.51016e-57	-2.9555	6.32818	1.49661e-59
ENSG00000145147	SLIT2	2.81866e-57	3.89267	6.15639	2.81377e-59
ENSG00000084636	COL16A1	7.26623e-56	4.08602	4.55121	8.04205e-58
ENSG00000186340	THBS2	5.75209e-55	4.11986	7.68815	6.90717e-57
ENSG00000087116	ADAMTS2	5.50792e-54	4.00757	5.93951	6.97256e-56
ENSG00000087245	MMP2	8.55943e-54	4.27104	7.96547	1.09593e-55
ENSG00000174348	PODN	1.24011e-53	4.26271	5.48193	1.61472e-55
ENSG00000116962	NID1	6.43788e-53	2.8621	6.93783	8.80178e-55
ENSG00000100097	LGALS1	2.1095e-52	3.4517	5.77833	2.92987e-54
ENSG00000144810	COL8A1	2.2045e-52	4.4488	7.97909	3.07775e-54
ENSG00000112562	SMOC2	2.62799e-52	5.11199	5.65606	3.70702e-54
ENSG00000166923	GREM1	3.5118e-52	4.30484	8.47197	5.08073e-54
ENSG00000140285	FGF7	3.39628e-51	5.37192	5.52022	5.25756e-53
ENSG00000135862	LAMC1	1.16406e-50	1.45681	7.8573	1.86095e-52
ENSG00000049540	ELN	1.23225e-50	4.78526	4.40509	1.97888e-52
ENSG00000140092	FBLN5	1.2375e-50	4.40372	5.59669	1.99626e-52
ENSG00000170801	HTRA3	1.92316e-50	3.46481	4.97419	3.13014e-52
ENSG00000164932	CTHRC1	2.68784e-50	3.83491	6.49155	4.39419e-52
ENSG00000102265	TIMP1	3.74476e-50	2.4738	8.49491	6.20335e-52
ENSG00000142173	COL6A2	5.11749e-50	3.57207	6.24973	8.55444e-52
ENSG00000114251	WNT5A	5.11749e-50	3.65413	5.61023	8.58838e-52
ENSG00000077942	FBLN1	3.45222e-49	4.35438	6.80522	6.04339e-51
ENSG00000108821	COL1A1	6.26541e-49	4.05419	12.5096	1.11494e-50
ENSG00000127083	OMD	7.68546e-49	5.11829	4.99372	1.3732e-50
ENSG00000204291	COL15A1	1.13061e-48	4.08321	6.83497	2.04465e-50
ENSG00000008277	ADAM22	1.98106e-48	3.60526	5.64354	3.63997e-50
ENSG00000106333	PCOLCE	2.64343e-48	4.30155	5.14178	4.93349e-50
ENSG00000127951	FGL2	3.03703e-48	3.38586	5.31215	5.73398e-50
ENSG00000142871	CCN1	4.88304e-48	4.22014	6.96994	9.43121e-50
ENSG00000035862	TIMP2	6.1633e-48	2.41866	7.79946	1.20377e-49
ENSG00000145423	SFRP2	9.00493e-48	4.43358	9.75311	1.76529e-49
ENSG00000168615	ADAM9	6.82962e-47	-1.55023	7.13123	1.41296e-48
ENSG00000151388	ADAMTS12	7.18493e-47	3.56656	6.32416	1.49686e-48
ENSG00000112902	SEMA5A	3.13721e-46	3.34277	6.12999	6.71741e-48
ENSG00000156103	MMP16	6.71359e-46	3.66463	4.17073	1.48122e-47
ENSG00000152377	SPOCK1	1.02984e-45	3.68397	7.09639	2.34664e-47
ENSG00000166482	MFAP4	1.44008e-45	4.43035	6.605	3.32309e-47
ENSG00000145431	PDGFC	1.62025e-45	2.66487	6.23743	3.77401e-47
ENSG00000111799	COL12A1	2.71581e-45	3.50156	10.0664	6.36517e-47
ENSG00000132031	MATN3	2.96702e-45	5.4788	5.82566	6.99688e-47
ENSG00000133110	POSTN	3.68725e-45	3.83226	9.57752	8.77537e-47
ENSG00000138772	ANXA3	6.15875e-45	-3.28648	3.93842	1.49692e-46
ENSG00000117122	MFAP2	1.62729e-44	4.05389	2.82538	4.06116e-46
ENSG00000182718	ANXA2	6.68225e-44	-1.3028	8.3976	1.71127e-45
ENSG00000106624	AEBP1	8.00388e-44	3.92136	8.11495	2.06697e-45
ENSG00000136859	ANGPTL2	1.81627e-43	3.33942	5.82765	4.79556e-45
ENSG00000106809	OGN	2.51593e-43	4.86775	5.1664	6.7157e-45
ENSG00000138080	EMILIN1	3.67453e-43	4.22657	3.37478	9.88807e-45
ENSG00000196188	CTSE	4.37013e-43	-4.07518	8.17	1.18547e-44
ENSG00000164176	EDIL3	7.26574e-43	3.41072	6.91435	1.99476e-44
ENSG00000138615	CILP	1.68717e-42	6.37673	3.28829	4.73541e-44
ENSG00000113296	THBS4	2.01598e-42	4.79854	3.61568	5.70202e-44
ENSG00000053747	LAMA3	2.50724e-42	-3.10448	6.57913	7.14592e-44
ENSG00000146674	IGFBP3	9.15754e-42	3.20536	8.69404	2.66963e-43
ENSG00000197747	S100A10	3.99879e-41	-1.46669	7.15815	1.20045e-42
ENSG00000130508	PXDN	3.51972e-40	3.46153	6.67059	1.11264e-41
ENSG00000129038	LOXL1	6.44685e-40	3.74284	2.98935	2.0706e-41
ENSG00000206075	SERPINB5	6.60004e-40	-4.0672	4.42311	2.12458e-41
ENSG00000149418	ST14	1.25523e-39	-3.00032	5.0858	4.12236e-41
ENSG00000107562	CXCL12	1.29477e-39	4.52037	5.44073	4.26159e-41
ENSG00000262655	SPON1	1.56336e-39	3.60478	6.84837	5.19085e-41
ENSG00000165124	SVEP1	2.02026e-39	4.15677	5.92214	6.75174e-41
ENSG00000105472	CLEC11A	2.98333e-39	4.18185	1.71174	1.00351e-40
ENSG00000115414	FN1	4.02001e-39	3.52109	12.373	1.35803e-40
ENSG00000172638	EFEMP2	4.32435e-39	3.48488	3.89027	1.46937e-40
ENSG00000184347	SLIT3	4.85067e-39	5.12639	4.48269	1.65619e-40
ENSG00000142156	COL6A1	8.45238e-39	3.26359	7.66266	2.9104e-40
ENSG00000162998	FRZB	1.05065e-38	4.32134	4.61174	3.65568e-40
ENSG00000102466	FGF14	2.53171e-38	3.988	3.59219	8.9738e-40
ENSG00000131981	LGALS3	2.58109e-38	-1.86808	5.25424	9.1675e-40
ENSG00000124491	F13A1	3.71507e-38	4.15099	5.18822	1.33833e-39
ENSG00000011201	ANOS1	4.21002e-38	3.14691	4.81868	1.52272e-39
ENSG00000171747	LGALS4	5.57006e-38	-4.39444	5.50861	2.03478e-39
ENSG00000112769	LAMA4	5.82038e-38	2.67701	6.73191	2.13464e-39
ENSG00000172349	IL16	6.83735e-38	4.21545	3.58064	2.51257e-39
ENSG00000021355	SERPINB1	7.81216e-38	-1.83508	4.64227	2.88774e-39
ENSG00000122176	FMOD	7.8671e-38	2.70001	5.9459	2.91374e-39
ENSG00000123342	MMP19	1.57664e-37	4.05887	4.19897	5.95344e-39
ENSG00000149131	SERPING1	9.36748e-37	2.41097	8.68817	3.76082e-38
ENSG00000119699	TGFB3	1.85413e-36	3.39897	5.69322	7.59144e-38
ENSG00000121005	CRISPLD1	1.90402e-36	4.0373	3.54405	7.80946e-38
ENSG00000142798	HSPG2	2.37908e-36	1.75334	7.13022	9.79235e-38
ENSG00000105989	WNT2	3.40772e-36	4.76351	2.49871	1.41988e-37
ENSG00000169894	MUC3A	4.12657e-36	-4.53979	7.07131	1.7403e-37
ENSG00000058085	LAMC2	1.37206e-35	-2.76553	6.9971	5.95511e-37
ENSG00000164694	FNDC1	3.96127e-35	4.01729	7.00803	1.76515e-36
ENSG00000164161	HHIP	8.38329e-35	4.13113	5.49421	3.79625e-36
ENSG00000163235	TGFA	4.44765e-34	-3.05974	3.43276	2.0784e-35
ENSG00000102359	SRPX2	5.21879e-34	3.0932	5.11506	2.45008e-35
ENSG00000164733	CTSB	9.44901e-34	1.21028	7.40058	4.49758e-35
ENSG00000158270	COLEC12	9.56116e-34	4.26137	4.79054	4.56479e-35
ENSG00000101955	SRPX	9.76118e-34	4.55975	2.66461	4.66734e-35
ENSG00000152952	PLOD2	1.03234e-33	2.05888	7.08815	4.95111e-35
ENSG00000154188	ANGPT1	1.16871e-33	4.33575	3.32447	5.63049e-35
ENSG00000256043	CTSO	1.21311e-33	1.63439	5.92884	5.86197e-35
ENSG00000171812	COL8A2	2.83369e-33	4.24412	4.2278	1.40004e-34
ENSG00000159189	C1QC	2.65413e-32	3.33065	4.6941	1.38197e-33
ENSG00000163145	C1QTNF7	5.26283e-32	3.78398	3.71425	2.79435e-33
ENSG00000173372	C1QA	8.25764e-32	3.77037	2.42062	4.43824e-33
ENSG00000019991	HGF	9.25291e-32	4.2331	4.18664	4.99325e-33
ENSG00000017427	IGF1	1.13974e-31	5.43027	3.1082	6.19999e-33
ENSG00000143196	DPT	1.4225e-31	5.98112	2.15131	7.81019e-33
ENSG00000106366	SERPINE1	2.45641e-31	3.23715	6.80224	1.37178e-32
ENSG00000146374	RSPO3	2.70887e-31	5.15407	2.02721	1.52061e-32
ENSG00000176945	MUC20	4.8561e-31	-3.88395	3.3851	2.76107e-32
ENSG00000060718	COL11A1	5.22696e-31	4.17418	8.84867	2.98327e-32
ENSG00000162267	ITIH3	6.06792e-31	6.06591	0.621244	3.47641e-32
ENSG00000171502	COL24A1	7.14397e-31	3.93294	3.60622	4.12391e-32
ENSG00000156218	ADAMTSL3	1.09045e-30	4.55979	3.87561	6.35779e-32
ENSG00000087303	NID2	1.61256e-30	3.20567	4.69097	9.50694e-32
ENSG00000197956	S100A6	1.64071e-30	-1.52418	6.6744	9.68477e-32
ENSG00000115380	EFEMP1	1.65997e-30	3.17316	6.637	9.81043e-32
ENSG00000148848	ADAM12	3.65755e-30	3.69453	6.54575	2.20395e-31
ENSG00000134193	REG4	3.90245e-30	-5.94291	6.1141	2.35999e-31
ENSG00000140545	MFGE8	5.18957e-30	2.24974	5.29908	3.15338e-31
ENSG00000197614	MFAP5	5.9243e-30	4.25969	6.89559	3.61269e-31
ENSG00000197043	ANXA6	6.18655e-30	2.54692	4.46138	3.78156e-31
ENSG00000134013	LOXL2	6.44801e-30	3.58192	5.09727	3.9647e-31
ENSG00000137673	MMP7	1.1794e-29	-3.36965	6.00835	7.31153e-31
ENSG00000082196	C1QTNF3	2.20522e-29	4.61219	4.62441	1.38624e-30
ENSG00000150630	VEGFC	2.40819e-28	3.80585	2.31576	1.61835e-29
ENSG00000163993	S100P	3.33273e-28	-3.63516	3.40865	2.2493e-29
ENSG00000162804	SNED1	9.39547e-28	2.77009	3.29845	6.50424e-29
ENSG00000104332	SFRP1	2.04846e-27	4.97764	5.49834	1.45366e-28
ENSG00000101230	ISM1	2.33461e-27	4.14929	3.35243	1.65841e-28
ENSG00000108691	CCL2	2.9096e-27	3.61231	5.06765	2.07318e-28
ENSG00000109511	ANXA10	2.971e-27	-4.60758	3.47704	2.11907e-28
ENSG00000099953	MMP11	7.08572e-27	2.79984	5.55114	5.16667e-28
ENSG00000173369	C1QB	9.07696e-27	3.21666	3.71356	6.67771e-28
ENSG00000173702	MUC13	9.96119e-27	-3.89172	6.14725	7.33543e-28
ENSG00000110799	VWF	1.23972e-26	3.80095	3.86537	9.20103e-28
ENSG00000196878	LAMB3	1.6024e-26	-2.60108	4.90229	1.20087e-27
ENSG00000142910	TINAGL1	5.41657e-26	-2.70908	2.0591	4.20819e-27
ENSG00000185499	MUC1	7.51947e-26	-3.14873	6.01675	5.8909e-27
ENSG00000075223	SEMA3C	9.37281e-26	1.8526	6.72931	7.39031e-27
ENSG00000042980	ADAM28	1.13397e-25	-2.09186	5.40395	9.00677e-27
ENSG00000132000	PODNL1	1.2697e-25	3.85583	2.83647	1.01308e-26
ENSG00000169876	MUC17	1.36446e-25	-4.67915	6.67979	1.09263e-26
ENSG00000135047	CTSL	1.93193e-25	1.57827	4.80613	1.55963e-26
ENSG00000117385	P3H1	2.05697e-25	2.2964	3.92148	1.66854e-26
ENSG00000175356	SCUBE2	2.68216e-25	4.01928	4.44383	2.19051e-26
ENSG00000160161	CILP2	2.85614e-25	4.64631	1.05301	2.33467e-26
ENSG00000101825	MXRA5	3.94906e-25	1.86245	9.50638	3.27089e-26
ENSG00000185033	SEMA4B	4.72175e-25	-2.42817	4.81761	3.92796e-26
ENSG00000189334	S100A14	5.52431e-25	-3.44724	4.13067	4.61558e-26
ENSG00000122862	SRGN	6.23538e-25	2.78936	4.99661	5.23675e-26
ENSG00000215182	MUC5AC	9.3963e-25	-4.01328	7.02395	7.97299e-26
ENSG00000095539	SEMA4G	9.70565e-25	-3.62867	2.11568	8.26356e-26
ENSG00000183098	GPC6	1.00201e-24	2.93788	5.64865	8.56751e-26
ENSG00000145824	CXCL14	1.22494e-24	3.954	9.96897	1.05184e-25
ENSG00000146197	SCUBE3	1.72729e-24	4.36434	5.57383	1.50563e-25
ENSG00000173918	C1QTNF1	2.35787e-24	2.74554	3.14574	2.08087e-25
ENSG00000126838	PZP	2.64552e-24	4.61213	0.98009	2.34048e-25
ENSG00000153993	SEMA3D	4.03977e-24	4.21273	2.63195	3.61779e-25
ENSG00000124107	SLPI	4.49406e-24	-3.39195	4.31941	4.04088e-25
ENSG00000221866	PLXNA4	5.48121e-24	3.8382	3.00582	4.96021e-25
ENSG00000074527	NTN4	1.52627e-23	-1.66998	4.4677	1.42205e-24
ENSG00000173376	NDNF	1.60292e-23	3.17008	5.70116	1.49462e-24
ENSG00000161381	PLXDC1	1.64127e-23	2.97867	3.87131	1.53275e-24
ENSG00000090539	CHRD	1.89955e-23	4.98633	0.482942	1.78083e-24
ENSG00000173511	VEGFB	3.005e-23	2.20915	3.50304	2.83675e-24
ENSG00000138759	FRAS1	5.10853e-23	-2.76174	3.64615	4.90381e-24
ENSG00000132205	EMILIN2	5.57898e-23	2.46005	2.45339	5.37154e-24
ENSG00000156140	ADAMTS3	2.1366e-22	3.67751	0.784378	2.13907e-23
ENSG00000164946	FREM1	3.51758e-22	3.81053	3.19276	3.55727e-23
ENSG00000163191	S100A11	4.68857e-22	-1.01381	8.33408	4.78896e-23
ENSG00000150938	CRIM1	5.09337e-22	1.22618	6.44601	5.22085e-23
ENSG00000151882	CCL28	7.48401e-22	-3.14191	3.68837	7.77419e-23
ENSG00000105664	COMP	7.69815e-22	4.20307	5.73436	8.02447e-23
ENSG00000172243	CLEC7A	1.05066e-21	2.99889	2.87484	1.10279e-22
ENSG00000239697	TNFSF12	1.09929e-21	2.45678	2.88445	1.15543e-22
ENSG00000183087	GAS6	1.3278e-21	2.11867	3.18443	1.40522e-22
ENSG00000154175	ABI3BP	1.44127e-21	2.33986	6.38148	1.5326e-22
ENSG00000154736	ADAMTS5	2.17929e-21	3.11454	3.19556	2.35995e-22
ENSG00000172156	CCL11	3.37431e-21	4.38685	2.5336	3.69554e-22
ENSG00000117586	TNFSF4	3.4218e-21	3.43183	4.05621	3.7525e-22
ENSG00000157227	MMP14	6.22327e-21	1.59876	6.03983	6.91024e-22
ENSG00000160213	CSTB	9.65886e-21	-1.17186	5.94725	1.08858e-21
ENSG00000184956	MUC6	1.63882e-20	-4.81256	7.73797	1.87782e-21
ENSG00000184371	CSF1	2.02602e-20	2.07235	4.00627	2.34053e-21
ENSG00000183682	BMP8A	2.50412e-20	2.61186	3.13202	2.91822e-21
ENSG00000124749	COL21A1	3.17527e-20	4.16381	1.96813	3.72791e-21
ENSG00000122861	PLAU	3.57637e-20	2.39988	4.71863	4.20658e-21
ENSG00000111727	HCFC2	3.7612e-20	1.32698	4.13636	4.43214e-21
ENSG00000069493	CLEC2D	4.48562e-20	2.14891	3.56114	5.30526e-21
ENSG00000172037	LAMB2	5.19743e-20	1.4286	5.47926	6.17345e-21
ENSG00000145113	MUC4	1.02363e-19	-3.24751	5.86826	1.23807e-20
ENSG00000110811	P3H3	2.08438e-19	3.03469	1.3545	2.58889e-20
ENSG00000149451	ADAM33	2.48792e-19	4.29043	0.80021	3.1081e-20
ENSG00000182752	PAPPA	2.82051e-19	2.77905	4.03849	3.53992e-20
ENSG00000070193	FGF10	3.04435e-19	4.15951	2.17402	3.83186e-20
ENSG00000123610	TNFAIP6	3.68658e-19	2.69804	3.80698	4.67489e-20
ENSG00000083782	EPYC	5.41145e-19	5.9426	5.29788	6.95221e-20
ENSG00000164283	ESM1	6.64416e-19	3.54243	2.80531	8.58396e-20
ENSG00000196260	SFTA2	1.49493e-18	-4.51962	1.1314	1.97788e-19
ENSG00000158859	ADAMTS4	1.60933e-18	3.5492	3.30491	2.13623e-19
ENSG00000108950	FAM20A	2.17739e-18	2.74472	2.86546	2.90759e-19
ENSG00000101938	CHRDL1	2.38837e-18	4.22757	3.29735	3.20315e-19
ENSG00000150893	FREM2	2.52833e-18	-4.02731	3.11987	3.39817e-19
ENSG00000136689	IL1RN	3.5041e-18	-2.32046	3.61919	4.76034e-19
ENSG00000177706	FAM20C	4.88939e-18	1.9515	3.00434	6.69178e-19
ENSG00000118004	COLEC11	5.3622e-18	4.6721	1.13788	7.35828e-19
ENSG00000117983	MUC5B	6.18116e-18	-3.60779	6.99899	8.52681e-19
ENSG00000120337	TNFSF18	6.67946e-18	5.17296	1.55152	9.25198e-19
ENSG00000004399	PLXND1	9.25531e-18	1.80837	4.21487	1.29885e-18
ENSG00000258227	CLEC5A	1.59529e-17	3.18961	2.43608	2.27454e-18
ENSG00000174080	CTSF	2.24281e-17	2.35541	2.32082	3.23993e-18
ENSG00000090659	CD209	2.66279e-17	3.76052	2.05249	3.86783e-18
ENSG00000271503	CCL5	2.67214e-17	3.02899	3.91933	3.88334e-18
ENSG00000163735	CXCL5	3.78406e-17	-3.43536	5.49813	5.55674e-18
ENSG00000165816	VWA2	3.86815e-17	-3.52548	1.7494	5.68861e-18
ENSG00000178031	ADAMTSL1	4.28395e-17	3.73504	2.48458	6.31871e-18
ENSG00000197859	ADAMTSL2	8.98201e-17	3.47692	1.30655	1.35471e-17
ENSG00000134245	WNT2B	9.12999e-17	2.93485	2.97816	1.37901e-17
ENSG00000091879	ANGPT2	1.11515e-16	2.40453	4.24362	1.69401e-17
ENSG00000181143	MUC16	1.24936e-16	-3.21163	7.98323	1.90423e-17
ENSG00000124882	EREG	3.04787e-16	-3.01374	2.27031	4.76891e-17
ENSG00000121858	TNFSF10	3.68715e-16	-1.38112	5.27715	5.81985e-17
ENSG00000162512	SDC3	4.68308e-16	1.25081	5.19014	7.45621e-17
ENSG00000185737	NRG3	6.78509e-16	-3.63271	2.11235	1.09109e-16
ENSG00000085265	FCN1	1.1334e-15	4.80658	1.2059	1.85849e-16
ENSG00000150782	IL18	1.4971e-15	-1.55841	3.50778	2.46701e-16
ENSG00000168477	TNXB	1.73757e-15	3.67323	1.87722	2.87584e-16
ENSG00000105329	TGFB1	2.01337e-15	1.55657	3.16243	3.34251e-16
ENSG00000197249	SERPINA1	2.31308e-15	-2.18598	7.95221	3.87186e-16
ENSG00000010438	PRSS3	2.66524e-15	-3.84176	1.66632	4.48449e-16
ENSG00000173269	MMRN2	2.94551e-15	2.9327	1.06287	4.97311e-16
ENSG00000135074	ADAM19	2.97148e-15	2.04378	4.38059	5.02126e-16
ENSG00000262406	MMP12	6.16438e-15	-3.06374	1.8829	1.06753e-15
ENSG00000172458	IL17D	7.47455e-15	3.56771	1.16982	1.30361e-15
ENSG00000164099	PRSS12	8.02246e-15	-2.59534	0.851652	1.40323e-15
ENSG00000164035	EMCN	8.60002e-15	3.01811	2.97089	1.50861e-15
ENSG00000198759	EGFL6	8.80692e-15	3.99189	0.997003	1.54554e-15
ENSG00000172322	CLEC12A	9.69448e-15	3.88363	1.14518	1.70691e-15
ENSG00000149090	PAMR1	1.88605e-14	3.49478	1.83759	3.38355e-15
ENSG00000102996	MMP15	2.22613e-14	-2.49079	1.81807	4.01297e-15
ENSG00000110852	CLEC2B	4.34761e-14	2.17027	3.41654	7.99137e-15
ENSG00000090006	LTBP4	4.38675e-14	1.93923	3.80424	8.06966e-15
ENSG00000188643	S100A16	1.34753e-13	-1.14502	4.39309	2.55488e-14
ENSG00000187908	DMBT1	2.18441e-13	-3.68304	5.53491	4.18901e-14
ENSG00000120708	TGFBI	3.63818e-13	1.63719	5.72565	7.07424e-14
ENSG00000147257	GPC3	4.52712e-13	2.65982	2.72223	8.8715e-14
ENSG00000170373	CST1	4.92718e-13	3.06642	5.6097	9.68755e-14
ENSG00000164690	SHH	6.92494e-13	-3.60982	1.59508	1.37507e-13
ENSG00000090530	P3H2	7.26562e-13	-1.75226	4.2502	1.4464e-13
ENSG00000162591	MEGF6	7.62781e-13	1.82825	3.50055	1.52015e-13
ENSG00000100665	SERPINA4	8.66685e-13	-4.15018	1.26449	1.73726e-13
ENSG00000114948	ADAM23	1.16831e-12	2.31295	2.45	2.36382e-13
ENSG00000104537	ANXA13	1.27851e-12	-3.30602	1.57286	2.59606e-13
ENSG00000154734	ADAMTS1	1.45077e-12	2.40268	4.7187	2.96261e-13
ENSG00000170369	CST2	1.46989e-12	3.30028	1.81946	3.00273e-13
ENSG00000181634	TNFSF15	1.50754e-12	-1.92493	2.75162	3.08074e-13
ENSG00000124102	PI3	1.70201e-12	-3.17636	2.49679	3.49785e-13
ENSG00000140479	PCSK6	2.43466e-12	-2.13623	1.47739	5.07222e-13
ENSG00000196611	MMP1	2.84655e-12	-3.11731	5.37329	5.95501e-13
ENSG00000169231	THBS3	2.87659e-12	1.92535	2.29062	6.02203e-13
ENSG00000188488	SERPINA5	4.00424e-12	-3.47379	1.58822	8.47252e-13
ENSG00000275896	PRSS2	4.99629e-12	-3.68837	5.11032	1.06619e-12
ENSG00000182871	COL18A1	5.36309e-12	1.81135	1.77445	1.14757e-12
ENSG00000132692	BCAN	5.94872e-12	-3.0567	0.253103	1.27762e-12
ENSG00000101680	LAMA1	9.02021e-12	2.84829	1.49361	1.97187e-12
ENSG00000115318	LOXL3	9.04326e-12	2.90114	1.92808	1.97756e-12
ENSG00000065618	COL17A1	9.18235e-12	-2.44734	5.67864	2.0093e-12
ENSG00000170962	PDGFD	9.72828e-12	1.91057	4.15701	2.13369e-12
ENSG00000146530	VWDE	1.0329e-11	-3.31315	1.07251	2.26993e-12
ENSG00000139330	KERA	1.16778e-11	3.57378	1.43398	2.57057e-12
ENSG00000143537	ADAM15	1.2498e-11	-1.52319	3.13874	2.75835e-12
ENSG00000080573	COL5A3	1.90433e-11	3.39791	1.71792	4.26215e-12
ENSG00000102524	TNFSF13B	2.20706e-11	1.68699	3.20151	4.96205e-12
ENSG00000149380	P4HA3	4.3945e-11	2.57064	1.7933	1.01057e-11
ENSG00000156466	GDF6	5.73109e-11	3.11907	1.49364	1.3312e-11
ENSG00000113578	FGF1	6.78078e-11	2.27467	2.67746	1.5863e-11
ENSG00000188064	WNT7B	1.40067e-10	-2.92825	1.3416	3.35779e-11
ENSG00000125845	BMP2	1.81505e-10	-1.38838	3.12466	4.39714e-11
ENSG00000049130	KITLG	2.07521e-10	-1.24929	4.49882	5.05291e-11
ENSG00000164318	EGFLAM	2.09593e-10	3.04721	0.321773	5.10793e-11
ENSG00000168487	BMP1	2.36885e-10	1.83645	2.57782	5.7919e-11
ENSG00000150048	CLEC1A	3.16854e-10	3.22749	-0.188038	7.83197e-11
ENSG00000187720	THSD4	4.05012e-10	1.25719	5.16629	1.0096e-10
ENSG00000153162	BMP6	4.31975e-10	3.39859	0.827616	1.07963e-10
ENSG00000144152	FBLN7	5.05845e-10	2.50164	0.241696	1.27266e-10
ENSG00000168056	LTBP3	6.02955e-10	1.28075	3.70359	1.52805e-10
ENSG00000188153	COL4A5	6.84463e-10	1.88466	2.60469	1.74631e-10
ENSG00000133466	C1QTNF6	7.39159e-10	1.83007	2.94474	1.89228e-10
ENSG00000168743	NPNT	8.59992e-10	-1.33871	4.93033	2.21086e-10
ENSG00000136378	ADAMTS7	1.00346e-09	2.81014	1.45285	2.60156e-10
ENSG00000123243	ITIH5	1.02551e-09	2.01833	3.47104	2.66096e-10
ENSG00000171236	LRG1	1.08908e-09	-2.54392	1.42073	2.83219e-10
ENSG00000124570	SERPINB6	1.7373e-09	-0.718583	4.52188	4.61093e-10
ENSG00000145681	HAPLN1	1.74944e-09	3.67804	0.446757	4.64443e-10
ENSG00000196754	S100A2	2.43221e-09	-2.78392	2.59008	6.52038e-10
ENSG00000176435	CLEC14A	2.57373e-09	2.58769	1.64887	6.90907e-10
ENSG00000099139	PCSK5	2.57758e-09	1.28186	5.4649	6.92314e-10
ENSG00000167680	SEMA6B	3.24942e-09	2.2504	0.833087	8.81462e-10
ENSG00000182704	TSKU	3.77141e-09	0.958951	4.33809	1.02961e-09
ENSG00000181374	CCL13	3.85489e-09	3.85099	0.690955	1.05296e-09
ENSG00000151655	ITIH2	4.72361e-09	-3.13777	3.15287	1.3005e-09
ENSG00000115009	CCL20	8.38767e-09	-2.15323	1.7472	2.35418e-09
ENSG00000275385	CCL18	9.89233e-09	3.19449	2.33024	2.78866e-09
ENSG00000183287	CCBE1	1.3053e-08	3.31787	0.353094	3.71081e-09
ENSG00000145536	ADAMTS16	1.84294e-08	3.11362	1.13466	5.2966e-09
ENSG00000130513	GDF15	1.86356e-08	-2.03589	1.34108	5.35854e-09
ENSG00000102962	CCL22	2.50215e-08	2.58429	3.79406	7.27983e-09
ENSG00000137872	SEMA6D	2.55079e-08	1.7254	3.04983	7.43057e-09
ENSG00000160307	S100B	3.83299e-08	2.88223	1.54086	1.13764e-08
ENSG00000197632	SERPINB2	4.75982e-08	-2.6262	1.8911	1.42684e-08
ENSG00000109321	AREG	7.01202e-08	-1.50784	2.69652	2.13648e-08
ENSG00000125378	BMP4	9.89913e-08	-0.993371	4.43616	3.05767e-08
ENSG00000134363	FST	1.062e-07	2.18445	2.17456	3.29416e-08
ENSG00000188157	AGRN	1.10868e-07	-1.10254	3.48652	3.44619e-08
ENSG00000167779	IGFBP6	1.14177e-07	1.5477	2.63163	3.55563e-08
ENSG00000173083	HPSE	1.33021e-07	-1.45606	1.55474	4.16941e-08
ENSG00000136244	IL6	1.58101e-07	3.65651	1.53163	4.98411e-08
ENSG00000106952	TNFSF8	2.22936e-07	2.54685	1.28055	7.10705e-08
ENSG00000163739	CXCL1	2.6306e-07	-1.58374	3.01153	8.45848e-08
ENSG00000148702	HABP2	3.64562e-07	-3.03423	2.32505	1.18936e-07
ENSG00000076356	PLXNA2	5.19892e-07	-1.02378	3.94978	1.71943e-07
ENSG00000227507	LTB	7.28952e-07	1.73888	0.998266	2.43353e-07
ENSG00000153012	LGI2	9.26838e-07	2.20482	1.08679	3.1203e-07
ENSG00000100767	PAPLN	1.08081e-06	1.87343	1.50867	3.66526e-07
ENSG00000205277	MUC12	1.26629e-06	-2.45507	1.09296	4.31165e-07
ENSG00000105894	PTN	1.33645e-06	1.83165	2.56317	4.5631e-07
ENSG00000135414	GDF11	1.45383e-06	1.31944	2.75086	4.97859e-07
ENSG00000165985	C1QL3	1.75846e-06	-1.49186	0.761451	6.07269e-07
ENSG00000137745	MMP13	1.92081e-06	-1.95379	2.45667	6.65696e-07
ENSG00000103811	CTSH	2.09504e-06	-0.820954	4.78776	7.29719e-07
ENSG00000122359	ANXA11	2.12663e-06	-0.412433	4.96098	7.41644e-07
ENSG00000116690	PRG4	2.25975e-06	2.29861	2.58352	7.89211e-07
ENSG00000138829	FBN2	2.26358e-06	1.91779	2.51393	7.90714e-07
ENSG00000074695	LMAN1	2.28438e-06	0.512141	6.50179	7.98476e-07
ENSG00000187764	SEMA4D	2.75336e-06	1.32782	4.29121	9.70321e-07
ENSG00000166535	A2ML1	4.11708e-06	-2.85631	1.87298	1.47064e-06
ENSG00000138755	CXCL9	5.23837e-06	2.05449	4.76191	1.8886e-06
ENSG00000012171	SEMA3B	5.61894e-06	-1.68004	0.860175	2.03353e-06
ENSG00000138279	ANXA7	6.68161e-06	-0.399624	5.21911	2.436e-06
ENSG00000134028	ADAMDEC1	7.36306e-06	2.71385	1.54499	2.70149e-06
ENSG00000168961	LGALS9	8.73289e-06	-0.779613	3.53264	3.22682e-06
ENSG00000169116	PARM1	8.9717e-06	-0.902363	4.7366	3.32026e-06
ENSG00000115386	REG1A	1.16691e-05	-2.81077	6.95392	4.36831e-06
ENSG00000172543	CTSW	1.46599e-05	1.97062	0.434209	5.54199e-06
ENSG00000129521	EGLN3	1.63781e-05	-1.03054	4.16961	6.22828e-06
ENSG00000081052	COL4A4	1.7765e-05	1.51984	2.70208	6.79166e-06
ENSG00000116194	ANGPTL1	1.98628e-05	0.961716	2.98585	7.64684e-06
ENSG00000174808	BTC	2.09644e-05	-1.99614	0.0386659	8.09975e-06
ENSG00000265190	ANXA8	2.24028e-05	-1.70037	-0.219032	8.70086e-06
ENSG00000197467	COL13A1	2.6042e-05	2.10729	0.0745758	1.01651e-05
ENSG00000063660	GPC1	2.73797e-05	1.04556	2.89014	1.0711e-05
ENSG00000038295	TLL1	3.8019e-05	2.00895	1.4228	1.51124e-05
ENSG00000037749	MFAP3	3.96135e-05	0.518308	4.37781	1.57892e-05
ENSG00000162552	WNT4	4.03569e-05	2.55365	1.34791	1.61177e-05
ENSG00000168621	GDNF	5.24011e-05	2.51365	-0.270093	2.12576e-05
ENSG00000104432	IL7	5.42976e-05	-0.87954	1.66102	2.20702e-05
ENSG00000101160	CTSZ	6.44028e-05	0.739738	2.65704	2.64245e-05
ENSG00000101439	CST3	6.8089e-05	0.523932	6.05755	2.80256e-05
ENSG00000166523	CLEC4E	7.33591e-05	2.31243	0.344291	3.03116e-05
ENSG00000135744	AGT	7.56619e-05	1.85338	2.41462	3.13123e-05
ENSG00000170381	SEMA3E	0.000108344	-1.89895	2.18804	4.5736e-05
ENSG00000106397	PLOD3	0.000113614	-0.701548	3.88484	4.80624e-05
ENSG00000169752	NRG4	0.000134802	-1.838	0.47158	5.76206e-05
ENSG00000165359	INTS6L	0.000136988	0.812829	2.81675	5.86045e-05
ENSG00000122884	P4HA1	0.00013709	0.582356	5.03106	5.86579e-05
ENSG00000125735	TNFSF14	0.000178216	2.01068	0.200222	7.76214e-05
ENSG00000196154	S100A4	0.000179209	-0.946859	3.7906	7.80797e-05
ENSG00000179403	VWA1	0.000192476	-0.820614	2.26482	8.42361e-05
ENSG00000130702	LAMA5	0.000288912	-0.995392	2.69753	0.000129408
ENSG00000054938	CHRDL2	0.000328669	2.31621	0.904201	0.000148215
ENSG00000138614	INTS14	0.000377308	-0.610029	2.99696	0.000171404
ENSG00000135919	SERPINE2	0.000394504	0.935776	4.31309	0.00017973
ENSG00000163083	INHBB	0.000439519	1.49135	1.81253	0.000201574
ENSG00000049192	ADAMTS6	0.000493988	0.943024	3.22765	0.000227697
ENSG00000109861	CTSC	0.000608196	0.474297	5.83486	0.000283992
ENSG00000102678	FGF9	0.000848495	1.58215	1.80602	0.000404238
ENSG00000164050	PLXNB1	0.00107498	-0.853266	1.94941	0.000519369
ENSG00000186417	GLDN	0.00118499	1.52251	1.33025	0.000575692
ENSG00000119630	PGF	0.00149023	1.26631	0.144811	0.00073617
ENSG00000186660	ZFP91	0.00160844	-0.356314	5.18737	0.000799334
ENSG00000196562	SULF2	0.00195206	0.54678	6.24158	0.000982666
ENSG00000070404	FSTL3	0.00261666	0.784904	3.45718	0.0013477
ENSG00000092421	SEMA6A	0.0028325	-0.798745	2.88716	0.00146604
ENSG00000082684	SEMA5B	0.00285148	1.77798	0.458612	0.00147648
ENSG00000041982	TNC	0.00296118	1.18467	4.28326	0.00153864
ENSG00000184613	NELL2	0.00313809	1.44651	0.978995	0.00163601
ENSG00000114554	PLXNA1	0.00319179	0.530916	4.09916	0.00166608
ENSG00000175505	CLCF1	0.00335436	-1.03962	1.57202	0.00175483
ENSG00000138722	MMRN1	0.00338498	1.57282	1.70542	0.00177109
ENSG00000075213	SEMA3A	0.0036062	0.769415	4.00719	0.00189519
ENSG00000169245	CXCL10	0.00363806	1.61783	1.84557	0.00191298
ENSG00000170542	SERPINB9	0.00399634	0.53792	4.23486	0.0021164
ENSG00000105429	MEGF8	0.00639772	0.740284	2.29979	0.00350338
ENSG00000163131	CTSS	0.00710578	-0.412189	6.55927	0.00392196
ENSG00000114378	HYAL1	0.00730267	-1.40322	1.19937	0.00403855
ENSG00000110492	MDK	0.00765478	-0.490441	4.54716	0.00424656
ENSG00000140511	HAPLN3	0.00786544	0.900311	0.825334	0.00437253
ENSG00000163536	SERPINI1	0.00807499	1.14465	0.491355	0.00449662
ENSG00000107742	SPOCK2	0.00833761	1.02468	3.10553	0.00465311
ENSG00000138623	SEMA7A	0.00878814	-0.718784	2.07115	0.00492044
ENSG00000106780	MEGF9	0.00882065	0.378446	4.4148	0.00493928
ENSG00000271447	MMP28	0.00883577	-0.666504	2.20201	0.00494839
ENSG00000151651	ADAM8	0.00951884	-0.808014	1.77257	0.00535435
ENSG00000081041	CXCL2	0.00962938	-0.916877	1.81059	0.0054228
ENSG00000110002	VWA5A	0.00980652	-0.587535	3.86055	0.00553532
ENSG00000132561	MATN2	0.00997953	-0.615169	3.98698	0.00564308
ENSG00000156427	FGF18	0.0107265	1.25714	0.560261	0.00608951
ENSG00000119862	LGALSL	0.0122175	-0.528827	2.79829	0.00700314
ENSG00000117984	CTSD	0.0149449	0.37531	4.86343	0.00871463
ENSG00000115884	SDC1	0.0151964	-0.485099	5.04813	0.00887776
ENSG00000100985	MMP9	0.0199459	1.3847	2.41059	0.0118947
ENSG00000116977	LGALS8	0.0229518	-0.252982	5.04408	0.0138584
ENSG00000006210	CX3CL1	0.0236923	-0.694668	2.82804	0.0143535
ENSG00000168758	SEMA4C	0.0245756	0.528279	2.23761	0.0149331
ENSG00000197461	PDGFA	0.0259224	0.366672	3.80267	0.0158392
ENSG00000125538	IL1B	0.0297023	-1.06342	1.11452	0.0183448
ENSG00000083444	PLOD1	0.0340413	0.465975	5.15242	0.0212635
ENSG00000198959	TGM2	0.0355259	0.403572	8.10602	0.0222782
ENSG00000114270	COL7A1	0.0363324	0.954254	1.38882	0.0228365
ENSG00000196189	SEMA4A	0.0364167	0.729046	2.1806	0.0228992
ENSG00000173546	CSPG4	0.0441241	0.758247	2.53139	0.0282287
ENSG00000152785	BMP3	0.0489709	1.19173	0.269873	0.0316093
ENSG00000135046	ANXA1	0.0496653	-0.283928	6.97247	0.0321114

## Sheet: Table S4
Supplementary Table S4. The identity of the ECM and associated transcripts (n=255) correlating with 90% of the MCTs in the central cluster (n=7)
Ensembl_ID	Gene_name
ENSG00000005844	ITGAL
ENSG00000005884	ITGA3
ENSG00000008277	ADAM22
ENSG00000011201	ANOS1
ENSG00000011465	DCN
ENSG00000017427	IGF1
ENSG00000019991	HGF
ENSG00000035862	TIMP2
ENSG00000038427	VCAN
ENSG00000049323	LTBP1
ENSG00000049540	ELN
ENSG00000053747	LAMA3
ENSG00000058085	LAMC2
ENSG00000060718	COL11A1
ENSG00000069493	CLEC2D
ENSG00000070193	FGF10
ENSG00000077942	FBLN1
ENSG00000077943	ITGA8
ENSG00000077984	CST7
ENSG00000082196	C1QTNF3
ENSG00000083782	EPYC
ENSG00000084636	COL16A1
ENSG00000087116	ADAMTS2
ENSG00000087245	MMP2
ENSG00000087303	NID2
ENSG00000090659	CD209
ENSG00000091136	LAMB1
ENSG00000091409	ITGA6
ENSG00000095539	SEMA4G
ENSG00000099953	MMP11
ENSG00000100097	LGALS1
ENSG00000100234	TIMP3
ENSG00000100665	SERPINA4
ENSG00000101230	ISM1
ENSG00000101825	MXRA5
ENSG00000101938	CHRDL1
ENSG00000101955	SRPX
ENSG00000102359	SRPX2
ENSG00000102466	FGF14
ENSG00000103196	CRISPLD2
ENSG00000104332	SFRP1
ENSG00000104415	CCN4
ENSG00000105472	CLEC11A
ENSG00000105664	COMP
ENSG00000105989	WNT2
ENSG00000106333	PCOLCE
ENSG00000106366	SERPINE1
ENSG00000106483	SFRP4
ENSG00000106624	AEBP1
ENSG00000106809	OGN
ENSG00000106819	ASPN
ENSG00000106823	ECM2
ENSG00000106952	TNFSF8
ENSG00000107562	CXCL12
ENSG00000108821	COL1A1
ENSG00000108950	FAM20A
ENSG00000109511	ANXA10
ENSG00000110799	VWF
ENSG00000110852	CLEC2B
ENSG00000111057	KRT18
ENSG00000111341	MGP
ENSG00000111727	HCFC2
ENSG00000111799	COL12A1
ENSG00000112562	SMOC2
ENSG00000112769	LAMA4
ENSG00000112902	SEMA5A
ENSG00000113083	LOX
ENSG00000113140	SPARC
ENSG00000113296	THBS4
ENSG00000113578	FGF1
ENSG00000114251	WNT5A
ENSG00000115221	ITGB6
ENSG00000115232	ITGA4
ENSG00000115318	LOXL3
ENSG00000115380	EFEMP1
ENSG00000115414	FN1
ENSG00000115461	IGFBP5
ENSG00000116962	NID1
ENSG00000117122	MFAP2
ENSG00000117586	TNFSF4
ENSG00000117983	MUC5B
ENSG00000118523	CCN2
ENSG00000119681	LTBP2
ENSG00000119699	TGFB3
ENSG00000120594	PLXDC2
ENSG00000121005	CRISPLD1
ENSG00000122176	FMOD
ENSG00000122641	INHBA
ENSG00000122861	PLAU
ENSG00000123342	MMP19
ENSG00000123500	COL10A1
ENSG00000124102	PI3
ENSG00000124107	SLPI
ENSG00000124491	F13A1
ENSG00000124749	COL21A1
ENSG00000126838	PZP
ENSG00000127083	OMD
ENSG00000127951	FGL2
ENSG00000129038	LOXL1
ENSG00000130508	PXDN
ENSG00000130635	COL5A1
ENSG00000132000	PODNL1
ENSG00000132031	MATN3
ENSG00000132386	SERPINF1
ENSG00000132470	ITGB4
ENSG00000132692	BCAN
ENSG00000133110	POSTN
ENSG00000134013	LOXL2
ENSG00000134245	WNT2B
ENSG00000134871	COL4A2
ENSG00000135074	ADAM19
ENSG00000135862	LAMC1
ENSG00000136040	PLXNC1
ENSG00000136859	ANGPTL2
ENSG00000137573	SULF1
ENSG00000137673	MMP7
ENSG00000137801	THBS1
ENSG00000137809	ITGA11
ENSG00000138080	EMILIN1
ENSG00000138615	CILP
ENSG00000138772	ANXA3
ENSG00000138829	FBN2
ENSG00000139329	LUM
ENSG00000139330	KERA
ENSG00000140092	FBLN5
ENSG00000140285	FGF7
ENSG00000140545	MFGE8
ENSG00000141753	IGFBP4
ENSG00000142156	COL6A1
ENSG00000142173	COL6A2
ENSG00000142798	HSPG2
ENSG00000142871	CCN1
ENSG00000142910	TINAGL1
ENSG00000143196	DPT
ENSG00000143341	HMCN1
ENSG00000143387	CTSK
ENSG00000144668	ITGA9
ENSG00000144810	COL8A1
ENSG00000145147	SLIT2
ENSG00000145423	SFRP2
ENSG00000145824	CXCL14
ENSG00000146197	SCUBE3
ENSG00000146374	RSPO3
ENSG00000146674	IGFBP3
ENSG00000147257	GPC3
ENSG00000148702	HABP2
ENSG00000148848	ADAM12
ENSG00000149131	SERPING1
ENSG00000149257	SERPINH1
ENSG00000149418	ST14
ENSG00000150093	ITGB1
ENSG00000150630	VEGFC
ENSG00000150893	FREM2
ENSG00000151388	ADAMTS12
ENSG00000151882	CCL28
ENSG00000152377	SPOCK1
ENSG00000152583	SPARCL1
ENSG00000153993	SEMA3D
ENSG00000154734	ADAMTS1
ENSG00000156103	MMP16
ENSG00000156218	ADAMTSL3
ENSG00000156466	GDF6
ENSG00000157992	KRTCAP3
ENSG00000158270	COLEC12
ENSG00000158859	ADAMTS4
ENSG00000159674	SPON2
ENSG00000160161	CILP2
ENSG00000161638	ITGA5
ENSG00000162512	SDC3
ENSG00000162804	SNED1
ENSG00000162998	FRZB
ENSG00000163145	C1QTNF7
ENSG00000163235	TGFA
ENSG00000163359	COL6A3
ENSG00000163430	FSTL1
ENSG00000163453	IGFBP7
ENSG00000163520	FBLN2
ENSG00000164161	HHIP
ENSG00000164171	ITGA2
ENSG00000164176	EDIL3
ENSG00000164283	ESM1
ENSG00000164690	SHH
ENSG00000164692	COL1A2
ENSG00000164694	FNDC1
ENSG00000164733	CTSB
ENSG00000164932	CTHRC1
ENSG00000164946	FREM1
ENSG00000165124	SVEP1
ENSG00000165816	VWA2
ENSG00000166033	HTRA1
ENSG00000166147	FBN1
ENSG00000166482	MFAP4
ENSG00000166923	GREM1
ENSG00000167767	KRT80
ENSG00000168542	COL3A1
ENSG00000168615	ADAM9
ENSG00000169231	THBS3
ENSG00000169439	SDC2
ENSG00000170421	KRT8
ENSG00000170801	HTRA3
ENSG00000171236	LRG1
ENSG00000171345	KRT19
ENSG00000171502	COL24A1
ENSG00000171747	LGALS4
ENSG00000171812	COL8A2
ENSG00000172037	LAMB2
ENSG00000172156	CCL11
ENSG00000172243	CLEC7A
ENSG00000172349	IL16
ENSG00000172638	EFEMP2
ENSG00000173369	C1QB
ENSG00000173372	C1QA
ENSG00000173702	MUC13
ENSG00000173918	C1QTNF1
ENSG00000174080	CTSF
ENSG00000174348	PODN
ENSG00000174808	BTC
ENSG00000175356	SCUBE2
ENSG00000175899	A2M
ENSG00000176945	MUC20
ENSG00000177706	FAM20C
ENSG00000178031	ADAMTSL1
ENSG00000182492	BGN
ENSG00000182718	ANXA2
ENSG00000182752	PAPPA
ENSG00000183087	GAS6
ENSG00000183098	GPC6
ENSG00000183682	BMP8A
ENSG00000184347	SLIT3
ENSG00000185033	SEMA4B
ENSG00000186340	THBS2
ENSG00000187498	COL4A1
ENSG00000187955	COL14A1
ENSG00000188064	WNT7B
ENSG00000188488	SERPINA5
ENSG00000188783	PRELP
ENSG00000189334	S100A14
ENSG00000196188	CTSE
ENSG00000196260	SFTA2
ENSG00000196569	LAMA2
ENSG00000196878	LAMB3
ENSG00000196975	ANXA4
ENSG00000197043	ANXA6
ENSG00000197249	SERPINA1
ENSG00000197614	MFAP5
ENSG00000197747	S100A10
ENSG00000198542	ITGBL1
ENSG00000198759	EGFL6
ENSG00000204262	COL5A2
ENSG00000204291	COL15A1
ENSG00000206075	SERPINB5
ENSG00000213949	ITGA1
ENSG00000221866	PLXNA4
ENSG00000239697	TNFSF12
ENSG00000262655	SPON1

## Sheet: Table S5
Supplementary Table S5. The ECM and their related transcripts (n=254) that correlated with MCTs in a bilateral manner
Ensembl_ID	Gene_name
ENSG00000005844	ITGAL
ENSG00000005884	ITGA3
ENSG00000008277	ADAM22
ENSG00000011201	ANOS1
ENSG00000011465	DCN
ENSG00000017427	IGF1
ENSG00000019991	HGF
ENSG00000035862	TIMP2
ENSG00000038427	VCAN
ENSG00000049323	LTBP1
ENSG00000049540	ELN
ENSG00000053747	LAMA3
ENSG00000058085	LAMC2
ENSG00000060718	COL11A1
ENSG00000069493	CLEC2D
ENSG00000070193	FGF10
ENSG00000077942	FBLN1
ENSG00000077943	ITGA8
ENSG00000082196	C1QTNF3
ENSG00000083782	EPYC
ENSG00000084636	COL16A1
ENSG00000087116	ADAMTS2
ENSG00000087245	MMP2
ENSG00000087303	NID2
ENSG00000090659	CD209
ENSG00000091136	LAMB1
ENSG00000091409	ITGA6
ENSG00000095539	SEMA4G
ENSG00000099953	MMP11
ENSG00000100097	LGALS1
ENSG00000100234	TIMP3
ENSG00000100665	SERPINA4
ENSG00000101230	ISM1
ENSG00000101825	MXRA5
ENSG00000101938	CHRDL1
ENSG00000101955	SRPX
ENSG00000102359	SRPX2
ENSG00000102466	FGF14
ENSG00000103196	CRISPLD2
ENSG00000104332	SFRP1
ENSG00000104415	CCN4
ENSG00000105472	CLEC11A
ENSG00000105664	COMP
ENSG00000105989	WNT2
ENSG00000106333	PCOLCE
ENSG00000106366	SERPINE1
ENSG00000106483	SFRP4
ENSG00000106624	AEBP1
ENSG00000106809	OGN
ENSG00000106819	ASPN
ENSG00000106823	ECM2
ENSG00000106952	TNFSF8
ENSG00000107562	CXCL12
ENSG00000108821	COL1A1
ENSG00000108950	FAM20A
ENSG00000109511	ANXA10
ENSG00000110799	VWF
ENSG00000110852	CLEC2B
ENSG00000111057	KRT18
ENSG00000111341	MGP
ENSG00000111727	HCFC2
ENSG00000111799	COL12A1
ENSG00000112562	SMOC2
ENSG00000112769	LAMA4
ENSG00000112902	SEMA5A
ENSG00000113083	LOX
ENSG00000113140	SPARC
ENSG00000113296	THBS4
ENSG00000113578	FGF1
ENSG00000114251	WNT5A
ENSG00000115221	ITGB6
ENSG00000115232	ITGA4
ENSG00000115318	LOXL3
ENSG00000115380	EFEMP1
ENSG00000115414	FN1
ENSG00000115461	IGFBP5
ENSG00000116962	NID1
ENSG00000117122	MFAP2
ENSG00000117586	TNFSF4
ENSG00000117983	MUC5B
ENSG00000118523	CCN2
ENSG00000119681	LTBP2
ENSG00000119699	TGFB3
ENSG00000120594	PLXDC2
ENSG00000121005	CRISPLD1
ENSG00000122176	FMOD
ENSG00000122641	INHBA
ENSG00000122861	PLAU
ENSG00000123342	MMP19
ENSG00000123500	COL10A1
ENSG00000124102	PI3
ENSG00000124107	SLPI
ENSG00000124491	F13A1
ENSG00000124749	COL21A1
ENSG00000126838	PZP
ENSG00000127083	OMD
ENSG00000127951	FGL2
ENSG00000129038	LOXL1
ENSG00000130508	PXDN
ENSG00000130635	COL5A1
ENSG00000132000	PODNL1
ENSG00000132031	MATN3
ENSG00000132386	SERPINF1
ENSG00000132470	ITGB4
ENSG00000132692	BCAN
ENSG00000133110	POSTN
ENSG00000134013	LOXL2
ENSG00000134245	WNT2B
ENSG00000134871	COL4A2
ENSG00000135074	ADAM19
ENSG00000135862	LAMC1
ENSG00000136040	PLXNC1
ENSG00000136859	ANGPTL2
ENSG00000137573	SULF1
ENSG00000137673	MMP7
ENSG00000137801	THBS1
ENSG00000137809	ITGA11
ENSG00000138080	EMILIN1
ENSG00000138615	CILP
ENSG00000138772	ANXA3
ENSG00000138829	FBN2
ENSG00000139329	LUM
ENSG00000139330	KERA
ENSG00000140092	FBLN5
ENSG00000140285	FGF7
ENSG00000140545	MFGE8
ENSG00000141753	IGFBP4
ENSG00000142156	COL6A1
ENSG00000142173	COL6A2
ENSG00000142798	HSPG2
ENSG00000142871	CCN1
ENSG00000142910	TINAGL1
ENSG00000143196	DPT
ENSG00000143341	HMCN1
ENSG00000143387	CTSK
ENSG00000144668	ITGA9
ENSG00000144810	COL8A1
ENSG00000145147	SLIT2
ENSG00000145423	SFRP2
ENSG00000145824	CXCL14
ENSG00000146197	SCUBE3
ENSG00000146374	RSPO3
ENSG00000146674	IGFBP3
ENSG00000147257	GPC3
ENSG00000148702	HABP2
ENSG00000148848	ADAM12
ENSG00000149131	SERPING1
ENSG00000149257	SERPINH1
ENSG00000149418	ST14
ENSG00000150093	ITGB1
ENSG00000150630	VEGFC
ENSG00000150893	FREM2
ENSG00000151388	ADAMTS12
ENSG00000151882	CCL28
ENSG00000152377	SPOCK1
ENSG00000152583	SPARCL1
ENSG00000153993	SEMA3D
ENSG00000154734	ADAMTS1
ENSG00000156103	MMP16
ENSG00000156218	ADAMTSL3
ENSG00000156466	GDF6
ENSG00000157992	KRTCAP3
ENSG00000158270	COLEC12
ENSG00000158859	ADAMTS4
ENSG00000159674	SPON2
ENSG00000160161	CILP2
ENSG00000161638	ITGA5
ENSG00000162512	SDC3
ENSG00000162804	SNED1
ENSG00000162998	FRZB
ENSG00000163145	C1QTNF7
ENSG00000163235	TGFA
ENSG00000163359	COL6A3
ENSG00000163430	FSTL1
ENSG00000163453	IGFBP7
ENSG00000163520	FBLN2
ENSG00000164161	HHIP
ENSG00000164171	ITGA2
ENSG00000164176	EDIL3
ENSG00000164283	ESM1
ENSG00000164690	SHH
ENSG00000164692	COL1A2
ENSG00000164694	FNDC1
ENSG00000164733	CTSB
ENSG00000164932	CTHRC1
ENSG00000164946	FREM1
ENSG00000165124	SVEP1
ENSG00000165816	VWA2
ENSG00000166033	HTRA1
ENSG00000166147	FBN1
ENSG00000166482	MFAP4
ENSG00000166923	GREM1
ENSG00000167767	KRT80
ENSG00000168542	COL3A1
ENSG00000168615	ADAM9
ENSG00000169231	THBS3
ENSG00000169439	SDC2
ENSG00000170421	KRT8
ENSG00000170801	HTRA3
ENSG00000171236	LRG1
ENSG00000171345	KRT19
ENSG00000171502	COL24A1
ENSG00000171747	LGALS4
ENSG00000171812	COL8A2
ENSG00000172037	LAMB2
ENSG00000172156	CCL11
ENSG00000172243	CLEC7A
ENSG00000172349	IL16
ENSG00000172638	EFEMP2
ENSG00000173369	C1QB
ENSG00000173372	C1QA
ENSG00000173702	MUC13
ENSG00000173918	C1QTNF1
ENSG00000174080	CTSF
ENSG00000174348	PODN
ENSG00000174808	BTC
ENSG00000175356	SCUBE2
ENSG00000175899	A2M
ENSG00000176945	MUC20
ENSG00000177706	FAM20C
ENSG00000178031	ADAMTSL1
ENSG00000182492	BGN
ENSG00000182718	ANXA2
ENSG00000182752	PAPPA
ENSG00000183087	GAS6
ENSG00000183098	GPC6
ENSG00000183682	BMP8A
ENSG00000184347	SLIT3
ENSG00000185033	SEMA4B
ENSG00000186340	THBS2
ENSG00000187498	COL4A1
ENSG00000187955	COL14A1
ENSG00000188064	WNT7B
ENSG00000188488	SERPINA5
ENSG00000188783	PRELP
ENSG00000189334	S100A14
ENSG00000196188	CTSE
ENSG00000196260	SFTA2
ENSG00000196569	LAMA2
ENSG00000196878	LAMB3
ENSG00000196975	ANXA4
ENSG00000197043	ANXA6
ENSG00000197249	SERPINA1
ENSG00000197614	MFAP5
ENSG00000197747	S100A10
ENSG00000198542	ITGBL1
ENSG00000198759	EGFL6
ENSG00000204262	COL5A2
ENSG00000204291	COL15A1
ENSG00000206075	SERPINB5
ENSG00000213949	ITGA1
ENSG00000221866	PLXNA4
ENSG00000239697	TNFSF12
ENSG00000262655	SPON1
ENSG00000163735	CXCL5
ENSG00000163993	S100P
ENSG00000164035	EMCN
ENSG00000164099	PRSS12
ENSG00000164161	HHIP
ENSG00000164171	ITGA2
ENSG00000164176	EDIL3
ENSG00000164283	ESM1
ENSG00000164318	EGFLAM
ENSG00000164690	SHH
ENSG00000164692	COL1A2
ENSG00000164694	FNDC1
ENSG00000164733	CTSB
ENSG00000164932	CTHRC1
ENSG00000164946	FREM1
ENSG00000165124	SVEP1
ENSG00000165816	VWA2
ENSG00000166033	HTRA1
ENSG00000166147	FBN1
ENSG00000166482	MFAP4
ENSG00000167680	SEMA6B
ENSG00000167767	KRT80
ENSG00000167779	IGFBP6
ENSG00000168056	LTBP3
ENSG00000168477	TNXB
ENSG00000168487	BMP1
ENSG00000168542	COL3A1
ENSG00000168615	ADAM9
ENSG00000169231	THBS3
ENSG00000169439	SDC2
ENSG00000169876	MUC17
ENSG00000169894	MUC3A
ENSG00000169896	ITGAM
ENSG00000170369	CST2
ENSG00000170373	CST1
ENSG00000170421	KRT8
ENSG00000170801	HTRA3
ENSG00000170962	PDGFD
ENSG00000171236	LRG1
ENSG00000171345	KRT19
ENSG00000171502	COL24A1
ENSG00000171747	LGALS4
ENSG00000171812	COL8A2
ENSG00000172037	LAMB2
ENSG00000172156	CCL11
ENSG00000172243	CLEC7A
ENSG00000172322	CLEC12A
ENSG00000172349	IL16
ENSG00000172458	IL17D
ENSG00000172638	EFEMP2
ENSG00000173269	MMRN2
ENSG00000173369	C1QB
ENSG00000173372	C1QA
ENSG00000173376	NDNF
ENSG00000173511	VEGFB
ENSG00000173702	MUC13
ENSG00000173918	C1QTNF1
ENSG00000174080	CTSF
ENSG00000174348	PODN
ENSG00000174808	BTC
ENSG00000175356	SCUBE2
ENSG00000175899	A2M
ENSG00000176435	CLEC14A
ENSG00000176945	MUC20
ENSG00000177706	FAM20C
ENSG00000178031	ADAMTSL1
ENSG00000181374	CCL13
ENSG00000181634	TNFSF15
ENSG00000182492	BGN
ENSG00000182718	ANXA2
ENSG00000182752	PAPPA
ENSG00000182871	COL18A1
ENSG00000183087	GAS6
ENSG00000183098	GPC6
ENSG00000183682	BMP8A
ENSG00000184347	SLIT3
ENSG00000184371	CSF1
ENSG00000185499	MUC1
ENSG00000185737	NRG3
ENSG00000186340	THBS2
ENSG00000187498	COL4A1

## Sheet: Table S6
Supplementary Table S6. Functional annotation of differentially expressed MCT (n=7) and ECM (n=254) genes highlighted by hypernetwork analysis
ID	Gene Name	Species	BBID	BIOCARTA	COG_ONTOLOGY	GOTERM_BP_DIRECT	GOTERM_CC_DIRECT	GOTERM_MF_DIRECT	INTERPRO	KEGG_PATHWAY	OMIM_DISEASE	PIR_SUPERFAMILY	SMART	UP_KEYWORDS	UP_SEQ_FEATURE
ENSG00000148848	ADAM metallopeptidase domain 12(ADAM12)	Homo sapiens		h_cardiacEGFPathway:Role of EGF Receptor Transactivation by GPCRs in Cardiac Hypertrophy,		GO:0006508~proteolysis,GO:0007155~cell adhesion,GO:0007229~integrin-mediated signaling pathway,GO:0007520~myoblast fusion,	GO:0005576~extracellular region,GO:0005654~nucleoplasm,GO:0005739~mitochondrion,GO:0005886~plasma membrane,GO:0016021~integral component of membrane,	GO:0004222~metalloendopeptidase activity,GO:0008237~metallopeptidase activity,GO:0017124~SH3 domain binding,GO:0046872~metal ion binding,	IPR000742:Epidermal growth factor-like domain,IPR001590:Peptidase M12B, ADAM/reprolysin,IPR001762:Blood coagulation inhibitor, Disintegrin,IPR002870:Peptidase M12B, propeptide,IPR006586:ADAM, cysteine-rich,IPR018358:Disintegrin, conserved site,IPR024079:Metallopeptidase, catalytic domain,				SM00050:DISIN,SM00608:ACR,	Alternative splicing,Cell adhesion,Cell membrane,Cleavage on pair of basic residues,Complete proteome,Disulfide bond,EGF-like domain,Glycoprotein,Hydrolase,Integrin,Membrane,Metal-binding,Metalloprotease,Phosphoprotein,Polymorphism,Protease,Proteomics identification,Reference proteome,Secreted,SH3-binding,Signal,Transmembrane,Transmembrane helix,Zinc,Zymogen,	chain:Disintegrin and metalloproteinase domain- containing protein 12,compositionally biased region:Cys-rich,disulfide bond,domain:Disintegrin,domain:EGF-like,domain:Peptidase M12B,glycosylation site:N-linked (GlcNAc...),metal ion-binding site:Zinc; catalytic,metal ion-binding site:Zinc; in inhibited form,modified residue,sequence variant,short sequence motif:Cysteine switch,short sequence motif:…
ENSG00000135074	ADAM metallopeptidase domain 19(ADAM19)	Homo sapiens				GO:0006509~membrane protein ectodomain proteolysis,GO:0007507~heart development,	GO:0005794~Golgi apparatus,GO:0016021~integral component of membrane,	GO:0004222~metalloendopeptidase activity,GO:0017124~SH3 domain binding,GO:0046872~metal ion binding,	IPR000742:Epidermal growth factor-like domain,IPR001590:Peptidase M12B, ADAM/reprolysin,IPR001762:Blood coagulation inhibitor, Disintegrin,IPR002870:Peptidase M12B, propeptide,IPR006586:ADAM, cysteine-rich,IPR013032:EGF-like, conserved site,IPR018358:Disintegrin, conserved site,IPR024079:Metallopeptidase, catalytic domain,				SM00050:DISIN,SM00608:ACR,	Alternative splicing,Complete proteome,Disulfide bond,EGF-like domain,Glycoprotein,Hydrolase,Membrane,Metal-binding,Metalloprotease,Polymorphism,Protease,Proteomics identification,Reference proteome,SH3-binding,Signal,Transmembrane,Transmembrane helix,Zinc,Zymogen,	chain:Disintegrin and metalloproteinase domain- containing protein 19,compositionally biased region:Cys-rich,compositionally biased region:Poly-Glu,disulfide bond,domain:Disintegrin,domain:EGF-like,domain:Peptidase M12B,glycosylation site:N-linked (GlcNAc...),metal ion-binding site:Zinc; catalytic,metal ion-binding site:Zinc; in inhibited form,sequence conflict,sequence variant,short sequence mot…
ENSG00000008277	ADAM metallopeptidase domain 22(ADAM22)	Homo sapiens				GO:0006508~proteolysis,GO:0007155~cell adhesion,GO:0007162~negative regulation of cell adhesion,GO:0007229~integrin-mediated signaling pathway,GO:0007417~central nervous system development,GO:0008344~adult locomotory behavior,GO:0022011~myelination in peripheral nervous system,	GO:0005886~plasma membrane,GO:0016021~integral component of membrane,GO:0030424~axon,	GO:0004222~metalloendopeptidase activity,GO:0005178~integrin binding,GO:0005515~protein binding,	IPR001590:Peptidase M12B, ADAM/reprolysin,IPR001762:Blood coagulation inhibitor, Disintegrin,IPR002870:Peptidase M12B, propeptide,IPR006586:ADAM, cysteine-rich,IPR013032:EGF-like, conserved site,IPR013111:EGF, extracellular,IPR018358:Disintegrin, conserved site,IPR024079:Metallopeptidase, catalytic domain,				SM00050:DISIN,SM00608:ACR,	3D-structure,Alternative splicing,Cell adhesion,Cell projection,Cleavage on pair of basic residues,Complete proteome,Disulfide bond,EGF-like domain,Glycoprotein,Integrin,Membrane,Phosphoprotein,Polymorphism,Proteomics identification,Receptor,Reference proteome,Signal,Transmembrane,Transmembrane helix,	chain:Disintegrin and metalloproteinase domain- containing protein 22,compositionally biased region:Cys-rich,disulfide bond,domain:Disintegrin,domain:EGF-like,domain:Peptidase M12B,glycosylation site:N-linked (GlcNAc...),helix,modified residue,mutagenesis site,sequence variant,signal peptide,splice variant,strand,topological domain:Cytoplasmic,topological domain:Extracellular,transmembrane region…
ENSG00000168615	ADAM metallopeptidase domain 9(ADAM9)	Homo sapiens				GO:0000186~activation of MAPKK activity,GO:0006509~membrane protein ectodomain proteolysis,GO:0007155~cell adhesion,GO:0007160~cell-matrix adhesion,GO:0007179~transforming growth factor beta receptor signaling pathway,GO:0007229~integrin-mediated signaling pathway,GO:0010042~response to manganese ion,GO:0016477~cell migration,GO:0030216~keratinocyte differentiation,GO:0033627~cell adhesion mediat…	GO:0005615~extracellular space,GO:0005925~focal adhesion,GO:0009986~cell surface,GO:0016021~integral component of membrane,GO:0016323~basolateral plasma membrane,GO:0031233~intrinsic component of external side of plasma membrane,GO:0070062~extracellular exosome,	GO:0004222~metalloendopeptidase activity,GO:0005080~protein kinase C binding,GO:0005178~integrin binding,GO:0005515~protein binding,GO:0005518~collagen binding,GO:0008237~metallopeptidase activity,GO:0017124~SH3 domain binding,GO:0043236~laminin binding,GO:0046872~metal ion binding,	IPR000742:Epidermal growth factor-like domain,IPR001590:Peptidase M12B, ADAM/reprolysin,IPR001762:Blood coagulation inhibitor, Disintegrin,IPR002870:Peptidase M12B, propeptide,IPR006586:ADAM, cysteine-rich,IPR013032:EGF-like, conserved site,IPR018358:Disintegrin, conserved site,IPR024079:Metallopeptidase, catalytic domain,		612775~Cone-rod dystrophy 9,		SM00050:DISIN,SM00608:ACR,	3D-structure,Alternative splicing,Cell membrane,Complete proteome,Cone-rod dystrophy,Disulfide bond,Glycoprotein,Hydrolase,Membrane,Metal-binding,Metalloprotease,Phosphoprotein,Protease,Proteomics identification,Reference proteome,Secreted,Signal,Transmembrane,Transmembrane helix,Zinc,	chain:Disintegrin and metalloproteinase domain- containing protein 9,compositionally biased region:Cys-rich,compositionally biased region:Poly-Pro,disulfide bond,domain:Disintegrin,domain:EGF-like,domain:Peptidase M12B,glycosylation site:N-linked (GlcNAc...),helix,metal ion-binding site:Zinc; catalytic,modified residue,sequence conflict,signal peptide,splice variant,strand,topological domain:Cyto…
ENSG00000154734	ADAM metallopeptidase with thrombospondin type 1 motif 1(ADAMTS1)	Homo sapiens				GO:0001542~ovulation from ovarian follicle,GO:0001822~kidney development,GO:0006508~proteolysis,GO:0007229~integrin-mediated signaling pathway,GO:0008285~negative regulation of cell proliferation,GO:0060347~heart trabecula formation,	GO:0005578~proteinaceous extracellular matrix,GO:0005604~basement membrane,GO:0005737~cytoplasm,GO:0016021~integral component of membrane,GO:0031410~cytoplasmic vesicle,	GO:0004222~metalloendopeptidase activity,GO:0008201~heparin binding,GO:0008237~metallopeptidase activity,GO:0008270~zinc ion binding,	IPR000884:Thrombospondin, type 1 repeat,IPR001590:Peptidase M12B, ADAM/reprolysin,IPR002870:Peptidase M12B, propeptide,IPR006586:ADAM, cysteine-rich,IPR010294:ADAM-TS Spacer 1,IPR013273:Peptidase M12B, ADAM-TS,IPR013274:Peptidase M12B, ADAM-TS1,IPR024079:Metallopeptidase, catalytic domain,				SM00209:TSP1,SM00608:ACR,	3D-structure,Calcium,Cleavage on pair of basic residues,Complete proteome,Disulfide bond,Extracellular matrix,Glycoprotein,Heparin-binding,Hydrolase,Integrin,Membrane,Metal-binding,Metalloprotease,Polymorphism,Protease,Proteomics identification,Reference proteome,Repeat,Secreted,Signal,Transmembrane,Transmembrane helix,Zinc,Zymogen,	chain:A disintegrin and metalloproteinase with thrombospondin motifs 1,compositionally biased region:Cys-rich,compositionally biased region:Poly-Lys,disulfide bond,domain:Disintegrin,domain:Peptidase M12B,domain:TSP type-1 1,domain:TSP type-1 2,domain:TSP type-1 3,glycosylation site:N-linked (GlcNAc...),helix,metal ion-binding site:Zinc; catalytic,metal ion-binding site:Zinc; in inhibited form,re…
ENSG00000151388	ADAM metallopeptidase with thrombospondin type 1 motif 12(ADAMTS12)	Homo sapiens				GO:0007160~cell-matrix adhesion,GO:0016477~cell migration,GO:0030167~proteoglycan catabolic process,GO:0032331~negative regulation of chondrocyte differentiation,GO:0050727~regulation of inflammatory response,GO:0051603~proteolysis involved in cellular protein catabolic process,GO:0071347~cellular response to interleukin-1,GO:0071356~cellular response to tumor necrosis factor,GO:0071773~cellular …	GO:0005578~proteinaceous extracellular matrix,GO:0031012~extracellular matrix,	GO:0004222~metalloendopeptidase activity,GO:0005515~protein binding,GO:0008270~zinc ion binding,	IPR000884:Thrombospondin, type 1 repeat,IPR001590:Peptidase M12B, ADAM/reprolysin,IPR002870:Peptidase M12B, propeptide,IPR010294:ADAM-TS Spacer 1,IPR010909:PLAC,IPR013273:Peptidase M12B, ADAM-TS,IPR024079:Metallopeptidase, catalytic domain,				SM00209:TSP1,	Alternative splicing,Cleavage on pair of basic residues,Complete proteome,Disulfide bond,Extracellular matrix,Glycoprotein,Hydrolase,Metal-binding,Metalloprotease,Polymorphism,Protease,Proteomics identification,Reference proteome,Repeat,Secreted,Signal,Zinc,Zymogen,	chain:A disintegrin and metalloproteinase with thrombospondin motifs 12,compositionally biased region:Cys-rich,compositionally biased region:Poly-Glu,disulfide bond,domain:Disintegrin,domain:Peptidase M12B,domain:PLAC,domain:TSP type-1 1,domain:TSP type-1 2,domain:TSP type-1 3,domain:TSP type-1 4,domain:TSP type-1 5,domain:TSP type-1 6,domain:TSP type-1 7,domain:TSP type-1 8,glycosylation site:N-…
ENSG00000087116	ADAM metallopeptidase with thrombospondin type 1 motif 2(ADAMTS2)	Homo sapiens				GO:0007283~spermatogenesis,GO:0016485~protein processing,GO:0030199~collagen fibril organization,GO:0030324~lung development,GO:0030574~collagen catabolic process,GO:0043588~skin development,	GO:0005576~extracellular region,GO:0005578~proteinaceous extracellular matrix,	GO:0004222~metalloendopeptidase activity,GO:0008237~metallopeptidase activity,GO:0008270~zinc ion binding,	IPR000884:Thrombospondin, type 1 repeat,IPR001590:Peptidase M12B, ADAM/reprolysin,IPR002870:Peptidase M12B, propeptide,IPR010294:ADAM-TS Spacer 1,IPR010909:PLAC,IPR013273:Peptidase M12B, ADAM-TS,IPR013275:Peptidase M12B, ADAM-TS2,IPR024079:Metallopeptidase, catalytic domain,		225410~Ehlers-Danlos syndrome, type VIIC,		SM00209:TSP1,	Alternative splicing,Collagen degradation,Complete proteome,Disulfide bond,Ehlers-Danlos syndrome,Extracellular matrix,Glycoprotein,Hydrolase,Metal-binding,Metalloprotease,Polymorphism,Protease,Proteomics identification,Reference proteome,Repeat,Secreted,Signal,Zinc,Zymogen,	chain:A disintegrin and metalloproteinase with thrombospondin motifs 2,compositionally biased region:Cys-rich,compositionally biased region:Poly-Ala,compositionally biased region:Poly-Glu,disulfide bond,domain:Disintegrin,domain:Peptidase M12B,domain:PLAC,domain:TSP type-1 1,domain:TSP type-1 2,domain:TSP type-1 3,domain:TSP type-1 4,glycosylation site:N-linked (GlcNAc...),metal ion-binding site:…
ENSG00000158859	ADAM metallopeptidase with thrombospondin type 1 motif 4(ADAMTS4)	Homo sapiens				GO:0001501~skeletal system development,GO:0006508~proteolysis,GO:0022617~extracellular matrix disassembly,	GO:0005576~extracellular region,GO:0005578~proteinaceous extracellular matrix,GO:0005615~extracellular space,GO:0016021~integral component of membrane,GO:0031012~extracellular matrix,	GO:0002020~protease binding,GO:0004222~metalloendopeptidase activity,GO:0005515~protein binding,GO:0008233~peptidase activity,GO:0008237~metallopeptidase activity,GO:0008270~zinc ion binding,	IPR000884:Thrombospondin, type 1 repeat,IPR001590:Peptidase M12B, ADAM/reprolysin,IPR002870:Peptidase M12B, propeptide,IPR006586:ADAM, cysteine-rich,IPR010294:ADAM-TS Spacer 1,IPR013273:Peptidase M12B, ADAM-TS,IPR024079:Metallopeptidase, catalytic domain,				SM00209:TSP1,SM00608:ACR,	3D-structure,Alternative splicing,Cleavage on pair of basic residues,Complete proteome,Direct protein sequencing,Disulfide bond,Extracellular matrix,Glycoprotein,Hydrolase,Membrane,Metal-binding,Metalloprotease,Polymorphism,Protease,Proteomics identification,Reference proteome,Secreted,Signal,Transmembrane,Transmembrane helix,Zinc,Zymogen,	chain:A disintegrin and metalloproteinase with thrombospondin motifs 4,compositionally biased region:Cys-rich,compositionally biased region:Poly-Ala,disulfide bond,domain:Disintegrin,domain:Peptidase M12B,domain:TSP type-1,glycosylation site:N-linked (GlcNAc...),helix,metal ion-binding site:Zinc; catalytic,metal ion-binding site:Zinc; in inhibited form,region of interest:Spacer,sequence conflict,…
ENSG00000178031	ADAMTS like 1(ADAMTSL1)	Homo sapiens				GO:0006508~proteolysis,GO:0036066~protein O-linked fucosylation,	GO:0005578~proteinaceous extracellular matrix,GO:0005788~endoplasmic reticulum lumen,	GO:0008237~metallopeptidase activity,GO:0008270~zinc ion binding,	IPR000884:Thrombospondin, type 1 repeat,IPR003598:Immunoglobulin subtype 2,IPR003599:Immunoglobulin subtype,IPR007110:Immunoglobulin-like domain,IPR010909:PLAC,IPR013098:Immunoglobulin I-set,IPR013273:Peptidase M12B, ADAM-TS,IPR013783:Immunoglobulin-like fold,				SM00209:TSP1,SM00408:IGc2,SM00409:IG,	Alternative splicing,Complete proteome,Direct protein sequencing,Disulfide bond,Extracellular matrix,Glycoprotein,Hydrolase,Immunoglobulin domain,Polymorphism,Proteomics identification,Reference proteome,Repeat,Secreted,Signal,	chain:ADAMTS-like protein 1,chain:Uncharacterized Ig-like domain-containing protein C9orf94,disulfide bond,domain:Ig-like C2-type 1,domain:Ig-like C2-type 2,domain:PLAC,domain:TSP type-1 1,domain:TSP type-1 2,domain:TSP type-1 3,domain:TSP type-1 4,glycosylation site:N-linked (GlcNAc...),sequence conflict,sequence variant,signal peptide,splice variant,
ENSG00000156218	ADAMTS like 3(ADAMTSL3)	Homo sapiens				GO:0006508~proteolysis,	GO:0005578~proteinaceous extracellular matrix,	GO:0005515~protein binding,GO:0008237~metallopeptidase activity,GO:0008270~zinc ion binding,	IPR000884:Thrombospondin, type 1 repeat,IPR003598:Immunoglobulin subtype 2,IPR003599:Immunoglobulin subtype,IPR007110:Immunoglobulin-like domain,IPR010909:PLAC,IPR013098:Immunoglobulin I-set,IPR013273:Peptidase M12B, ADAM-TS,IPR013783:Immunoglobulin-like fold,				SM00209:TSP1,SM00408:IGc2,SM00409:IG,	Alternative splicing,Complete proteome,Disulfide bond,Extracellular matrix,Glycoprotein,Polymorphism,Reference proteome,Repeat,Secreted,Signal,	chain:ADAMTS-like protein 3,disulfide bond,domain:Ig-like C2-type 1,domain:Ig-like C2-type 2,domain:Ig-like C2-type 3,domain:PLAC,domain:TSP type-1 1,domain:TSP type-1 10,domain:TSP type-1 2,domain:TSP type-1 3,domain:TSP type-1 4,domain:TSP type-1 5,domain:TSP type-1 6,domain:TSP type-1 7,domain:TSP type-1 8,domain:TSP type-1 9,glycosylation site:N-linked (GlcNAc...),sequence conflict,sequence v…
ENSG00000172156	C-C motif chemokine ligand 11(CCL11)	Homo sapiens	109.Chemokine_families,	h_ccr3Pathway:CCR3 signaling in Eosinophils,h_eosinophilsPathway:The Role of Eosinophils in the Chemokine Network of Allergy,h_il5Pathway:IL 5 Signaling Pathway,		GO:0001938~positive regulation of endothelial cell proliferation,GO:0002544~chronic inflammatory response,GO:0002548~monocyte chemotaxis,GO:0002551~mast cell chemotaxis,GO:0006468~protein phosphorylation,GO:0006874~cellular calcium ion homeostasis,GO:0006935~chemotaxis,GO:0006954~inflammatory response,GO:0006955~immune response,GO:0007010~cytoskeleton organization,GO:0007015~actin filament organi…	GO:0005576~extracellular region,GO:0005615~extracellular space,GO:0005622~intracellular,	GO:0005515~protein binding,GO:0008009~chemokine activity,GO:0048020~CCR chemokine receptor binding,	IPR000827:CC chemokine, conserved site,IPR001811:Chemokine interleukin-8-like domain,	hsa04060:Cytokine-cytokine receptor interaction,hsa04062:Chemokine signaling pathway,hsa05310:Asthma,	600807~Asthma, susceptibility to,609423~HIV1, resistance to,		SM00199:SCY,	3D-structure,Chemotaxis,Complete proteome,Cytokine,Direct protein sequencing,Disulfide bond,Glycoprotein,Inflammatory response,Polymorphism,Reference proteome,Secreted,Signal,	chain:Eotaxin,disulfide bond,glycosylation site:O-linked (GalNAc...),helix,sequence variant,signal peptide,strand,
ENSG00000151882	C-C motif chemokine ligand 28(CCL28)	Homo sapiens				GO:0001954~positive regulation of cell-matrix adhesion,GO:0006935~chemotaxis,GO:0006955~immune response,GO:0007204~positive regulation of cytosolic calcium ion concentration,GO:0007584~response to nutrient,GO:0060326~cell chemotaxis,GO:1903237~negative regulation of leukocyte tethering or rolling,	GO:0005576~extracellular region,GO:0005615~extracellular space,GO:0005623~cell,GO:0070062~extracellular exosome,	GO:0005515~protein binding,GO:0008009~chemokine activity,	IPR000827:CC chemokine, conserved site,IPR001811:Chemokine interleukin-8-like domain,	hsa04060:Cytokine-cytokine receptor interaction,hsa04062:Chemokine signaling pathway,hsa04672:Intestinal immune network for IgA production,				Alternative splicing,Chemotaxis,Complete proteome,Cytokine,Disulfide bond,Glycoprotein,Proteomics identification,Reference proteome,Secreted,Signal,	chain:C-C motif chemokine 28,disulfide bond,glycosylation site:N-linked (GlcNAc...),signal peptide,
ENSG00000107562	C-X-C motif chemokine ligand 12(CXCL12)	Homo sapiens	109.Chemokine_families,	h_ccr5Pathway:Pertussis toxin-insensitive CCR5 Signaling in Macrophage,h_cxcr4Pathway:CXCR4 Signaling Pathway,		GO:0001666~response to hypoxia,GO:0001764~neuron migration,GO:0001938~positive regulation of endothelial cell proliferation,GO:0006874~cellular calcium ion homeostasis,GO:0006935~chemotaxis,GO:0006952~defense response,GO:0006954~inflammatory response,GO:0006955~immune response,GO:0007155~cell adhesion,GO:0007165~signal transduction,GO:0007186~G-protein coupled receptor signaling pathway,GO:000741…	GO:0005576~extracellular region,GO:0005615~extracellular space,GO:0009897~external side of plasma membrane,GO:0070062~extracellular exosome,	GO:0005102~receptor binding,GO:0008009~chemokine activity,GO:0008083~growth factor activity,GO:0042056~chemoattractant activity,GO:0042379~chemokine receptor binding,GO:0045236~CXCR chemokine receptor binding,	IPR001811:Chemokine interleukin-8-like domain,	hsa04060:Cytokine-cytokine receptor interaction,hsa04062:Chemokine signaling pathway,hsa04064:NF-kappa B signaling pathway,hsa04360:Axon guidance,hsa04670:Leukocyte transendothelial migration,hsa04672:Intestinal immune network for IgA production,hsa05200:Pathways in cancer,hsa05323:Rheumatoid arthritis,	609423~AIDS, resistance to,		SM00199:SCY,	3D-structure,Alternative splicing,Chemotaxis,Complete proteome,Cytokine,Disulfide bond,Growth factor,Reference proteome,Secreted,Signal,	chain:SDF-1-alpha(3-67),chain:SDF-1-beta(3-72),chain:Stromal cell-derived factor 1,disulfide bond,helix,signal peptide,splice variant,strand,turn,
ENSG00000145824	C-X-C motif chemokine ligand 14(CXCL14)	Homo sapiens				GO:0006935~chemotaxis,GO:0006955~immune response,GO:0007165~signal transduction,GO:0007267~cell-cell signaling,GO:0045662~negative regulation of myoblast differentiation,GO:0048839~inner ear development,GO:0060326~cell chemotaxis,GO:2000503~positive regulation of natural killer cell chemotaxis,	GO:0005576~extracellular region,GO:0005615~extracellular space,GO:0005794~Golgi apparatus,	GO:0005515~protein binding,GO:0008009~chemokine activity,	IPR001811:Chemokine interleukin-8-like domain,	hsa04060:Cytokine-cytokine receptor interaction,hsa04062:Chemokine signaling pathway,				3D-structure,Chemotaxis,Complete proteome,Cytokine,Direct protein sequencing,Disulfide bond,Proteomics identification,Reference proteome,Secreted,Signal,Ubl conjugation,	chain:C-X-C motif chemokine 14,disulfide bond,helix,signal peptide,strand,turn,
ENSG00000105472	C-type lectin domain family 11 member A(CLEC11A)	Homo sapiens				GO:0008284~positive regulation of cell proliferation,	GO:0005576~extracellular region,GO:0005615~extracellular space,GO:0005737~cytoplasm,	GO:0008083~growth factor activity,GO:0030246~carbohydrate binding,	IPR001304:C-type lectin,IPR016186:C-type lectin-like,IPR016187:C-type lectin fold,IPR018378:C-type lectin, conserved site,				SM00034:CLECT,	Coiled coil,Complete proteome,Cytoplasm,Direct protein sequencing,Disulfide bond,Glycoprotein,Growth factor,Lectin,Polymorphism,Proteomics identification,Reference proteome,Secreted,Signal,	chain:C-type lectin domain family 11 member A,disulfide bond,domain:C-type lectin,sequence variant,short sequence motif:Cell attachment site,signal peptide,
ENSG00000110852	C-type lectin domain family 2 member B(CLEC2B)	Homo sapiens				GO:0050776~regulation of immune response,	GO:0005886~plasma membrane,GO:0005887~integral component of plasma membrane,	GO:0030246~carbohydrate binding,	IPR001304:C-type lectin,IPR016186:C-type lectin-like,IPR016187:C-type lectin fold,				SM00034:CLECT,	Complete proteome,Disulfide bond,Glycoprotein,Lectin,Membrane,Proteomics identification,Reference proteome,Signal-anchor,Transmembrane,Transmembrane helix,	chain:C-type lectin domain family 2 member B,disulfide bond,domain:C-type lectin,glycosylation site:N-linked (GlcNAc...),sequence conflict,topological domain:Cytoplasmic,topological domain:Extracellular,transmembrane region,
ENSG00000069493	C-type lectin domain family 2 member D(CLEC2D)	Homo sapiens				GO:0007166~cell surface receptor signaling pathway,GO:0050776~regulation of immune response,	GO:0005783~endoplasmic reticulum,GO:0005886~plasma membrane,GO:0005887~integral component of plasma membrane,GO:0009986~cell surface,GO:0016020~membrane,GO:0016021~integral component of membrane,	GO:0003676~nucleic acid binding,GO:0004888~transmembrane signaling receptor activity,GO:0030246~carbohydrate binding,	IPR001304:C-type lectin,IPR004301:Nucleoplasmin,IPR016186:C-type lectin-like,IPR016187:C-type lectin fold,IPR024057:Nucleoplasmin core domain,				SM00034:CLECT,	3D-structure,Alternative splicing,Cell membrane,Complete proteome,Disulfide bond,Endoplasmic reticulum,Glycoprotein,Lectin,Membrane,Polymorphism,Proteomics identification,Receptor,Reference proteome,Signal,Signal-anchor,Transmembrane,Transmembrane helix,	chain:C-type lectin domain family 2 member D,disulfide bond,domain:C-type lectin,glycosylation site:N-linked (GlcNAc...),sequence variant,splice variant,topological domain:Cytoplasmic,topological domain:Extracellular,transmembrane region,
ENSG00000172243	C-type lectin domain family 7 member A(CLEC7A)	Homo sapiens				GO:0002221~pattern recognition receptor signaling pathway,GO:0002223~stimulatory C-type lectin receptor signaling pathway,GO:0002366~leukocyte activation involved in immune response,GO:0006910~phagocytosis, recognition,GO:0006954~inflammatory response,GO:0008037~cell recognition,GO:0009756~carbohydrate mediated signaling,GO:0042110~T cell activation,GO:0042832~defense response to protozoan,GO:004…	GO:0005654~nucleoplasm,GO:0005737~cytoplasm,GO:0005886~plasma membrane,GO:0016021~integral component of membrane,GO:0043231~intracellular membrane-bounded organelle,	GO:0005515~protein binding,GO:0008329~signaling pattern recognition receptor activity,GO:0030246~carbohydrate binding,GO:0042287~MHC protein binding,GO:0046872~metal ion binding,	IPR001304:C-type lectin,IPR016186:C-type lectin-like,IPR016187:C-type lectin fold,	hsa04145:Phagosome,hsa05152:Tuberculosis,	613108~Candidiasis, familial, 4, autosomal recessive,614079~Aspergillosis, susceptibility to,		SM00034:CLECT,	Alternative splicing,Cell membrane,Complete proteome,Cytoplasm,Disulfide bond,Glycoprotein,Immunity,Inflammatory response,Innate immunity,Lectin,Membrane,Metal-binding,Phosphoprotein,Polymorphism,Receptor,Reference proteome,Signal-anchor,Transmembrane,Transmembrane helix,	chain:C-type lectin domain family 7 member A,disulfide bond,domain:C-type lectin,glycosylation site:N-linked (GlcNAc...),modified residue,sequence conflict,sequence variant,short sequence motif:ITAM-like,splice variant,topological domain:Cytoplasmic,topological domain:Extracellular,transmembrane region,
ENSG00000173918	C1q and tumor necrosis factor related protein 1(C1QTNF1)	Homo sapiens				GO:0007204~positive regulation of cytosolic calcium ion concentration,GO:0010544~negative regulation of platelet activation,GO:0010628~positive regulation of gene expression,GO:0010906~regulation of glucose metabolic process,GO:0043410~positive regulation of MAPK cascade,GO:0051260~protein homooligomerization,GO:0051897~positive regulation of protein kinase B signaling,GO:0070208~protein heterotr…	GO:0005576~extracellular region,GO:0005581~collagen trimer,GO:0005615~extracellular space,GO:0005887~integral component of plasma membrane,	GO:0005515~protein binding,GO:0005518~collagen binding,	IPR001073:Complement C1q protein,IPR008160:Collagen triple helix repeat,IPR008983:Tumour necrosis factor-like domain,				SM00110:C1Q,	Alternative splicing,Collagen,Complete proteome,Glycoprotein,Polymorphism,Proteomics identification,Reference proteome,Secreted,Signal,	chain:Complement C1q tumor necrosis factor- related protein 1,domain:C1q,domain:Collagen-like,glycosylation site:N-linked (GlcNAc...),sequence conflict,signal peptide,
ENSG00000082196	C1q and tumor necrosis factor related protein 3(C1QTNF3)	Homo sapiens				GO:0010629~negative regulation of gene expression,GO:0035356~cellular triglyceride homeostasis,GO:0042347~negative regulation of NF-kappaB import into nucleus,GO:0045444~fat cell differentiation,GO:0045721~negative regulation of gluconeogenesis,GO:0050715~positive regulation of cytokine secretion,GO:0050728~negative regulation of inflammatory response,GO:0070165~positive regulation of adiponectin…	GO:0005581~collagen trimer,GO:0005615~extracellular space,GO:0005623~cell,GO:0016020~membrane,GO:0070062~extracellular exosome,		IPR001073:Complement C1q protein,IPR008160:Collagen triple helix repeat,IPR008983:Tumour necrosis factor-like domain,				SM00110:C1Q,	Alternative splicing,Collagen,Complete proteome,Glycoprotein,Reference proteome,Secreted,Signal,	active site:Nucleophile,chain:Alpha-methylacyl-CoA racemase,chain:Complement C1q tumor necrosis factor- related protein 3,domain:C1q,domain:Collagen-like,sequence conflict,sequence variant,short sequence motif:Microbody targeting signal,signal peptide,splice variant,
ENSG00000163145	C1q and tumor necrosis factor related protein 7(C1QTNF7)	Homo sapiens					GO:0005576~extracellular region,GO:0005581~collagen trimer,		IPR001073:Complement C1q protein,IPR008160:Collagen triple helix repeat,IPR008983:Tumour necrosis factor-like domain,				SM00110:C1Q,	Alternative splicing,Collagen,Complete proteome,Reference proteome,Secreted,Signal,	chain:Complement C1q tumor necrosis factor- related protein 7,domain:C1q,domain:Collagen-like,signal peptide,
ENSG00000090659	CD209 molecule(CD209)	Homo sapiens				GO:0002223~stimulatory C-type lectin receptor signaling pathway,GO:0002250~adaptive immune response,GO:0006897~endocytosis,GO:0007157~heterophilic cell-cell adhesion via plasma membrane cell adhesion molecules,GO:0007159~leukocyte cell-cell adhesion,GO:0009988~cell-cell recognition,GO:0019048~modulation by virus of host morphology or physiology,GO:0019062~virion attachment to host cell,GO:0019079…	GO:0005737~cytoplasm,GO:0005886~plasma membrane,GO:0009986~cell surface,GO:0016020~membrane,GO:0016021~integral component of membrane,GO:0070062~extracellular exosome,	GO:0001618~virus receptor activity,GO:0005515~protein binding,GO:0005537~mannose binding,GO:0030246~carbohydrate binding,GO:0042605~peptide antigen binding,GO:0046790~virion binding,GO:0046872~metal ion binding,	IPR001304:C-type lectin,IPR016186:C-type lectin-like,IPR016187:C-type lectin fold,IPR018378:C-type lectin, conserved site,	hsa04145:Phagosome,hsa05152:Tuberculosis,hsa05162:Measles,	607948~Mycobacterium tuberculosis, susceptibility to,609423~HIV type 1, susceptibility to,614371~Dengue fever, protection against,		SM00034:CLECT,	3D-structure,Adaptive immunity,Alternative splicing,Calcium,Cell adhesion,Cell membrane,Complete proteome,Disulfide bond,Endocytosis,Glycoprotein,Host cell receptor for virus entry,Host-virus interaction,Immunity,Innate immunity,Lectin,Mannose-binding,Membrane,Metal-binding,Polymorphism,Proteomics identification,Receptor,Reference proteome,Repeat,Secreted,Signal-anchor,Transmembrane,Transmembrane…	chain:CD209 antigen,disulfide bond,domain:C-type lectin,glycosylation site:N-linked (GlcNAc...),helix,metal ion-binding site:Calcium,metal ion-binding site:Calcium; via carbonyl oxygen,mutagenesis site,region of interest:7 X approximate tandem repeats,repeat:1,repeat:2,repeat:3,repeat:4,repeat:5,repeat:6,repeat:7,sequence variant,short sequence motif:Endocytosis signal,splice variant,strand,topol…
ENSG00000115380	EGF containing fibulin like extracellular matrix protein 1(EFEMP1)	Homo sapiens				GO:0006355~regulation of transcription, DNA-templated,GO:0007173~epidermal growth factor receptor signaling pathway,GO:0007601~visual perception,GO:0018108~peptidyl-tyrosine phosphorylation,GO:0032331~negative regulation of chondrocyte differentiation,GO:0043010~camera-type eye development,GO:0048048~embryonic eye morphogenesis,GO:0048050~post-embryonic eye morphogenesis,	GO:0005576~extracellular region,GO:0005578~proteinaceous extracellular matrix,GO:0005615~extracellular space,GO:0031012~extracellular matrix,GO:0070062~extracellular exosome,	GO:0005006~epidermal growth factor-activated receptor activity,GO:0005154~epidermal growth factor receptor binding,GO:0005509~calcium ion binding,GO:0005515~protein binding,GO:0008083~growth factor activity,	IPR000152:EGF-type aspartate/asparagine hydroxylation site,IPR000742:Epidermal growth factor-like domain,IPR001881:EGF-like calcium-binding,IPR009030:Insulin-like growth factor binding protein, N-terminal,IPR013032:EGF-like, conserved site,IPR018097:EGF-like calcium-binding, conserved site,IPR026823:Complement Clr-like EGF domain,		126600~Doyne honeycomb degeneration of retina,		SM00179:EGF_CA,SM00181:EGF,	Alternative splicing,Calcium,Complete proteome,Disease mutation,Disulfide bond,EGF-like domain,Extracellular matrix,Glycoprotein,Growth factor,Polymorphism,Proteomics identification,Reference proteome,Repeat,Secreted,Signal,	chain:EGF-containing fibulin-like extracellular matrix protein 1,disulfide bond,domain:EGF-like 1; atypical,domain:EGF-like 2; calcium-binding,domain:EGF-like 3; calcium-binding,domain:EGF-like 4; calcium-binding,domain:EGF-like 5; calcium-binding,domain:EGF-like 6; calcium-binding,glycosylation site:N-linked (GlcNAc...),sequence variant,signal peptide,splice variant,
ENSG00000172638	EGF containing fibulin like extracellular matrix protein 2(EFEMP2)	Homo sapiens					GO:0005576~extracellular region,GO:0005604~basement membrane,GO:0070062~extracellular exosome,GO:1903561~extracellular vesicle,	GO:0005201~extracellular matrix structural constituent,GO:0005509~calcium ion binding,GO:0005515~protein binding,	IPR000152:EGF-type aspartate/asparagine hydroxylation site,IPR000742:Epidermal growth factor-like domain,IPR001881:EGF-like calcium-binding,IPR009030:Insulin-like growth factor binding protein, N-terminal,IPR013032:EGF-like, conserved site,IPR018097:EGF-like calcium-binding, conserved site,IPR026823:Complement Clr-like EGF domain,IPR026824:EGF-containing fibulin-like extracellular matrix protein …		614437~Cutis laxa, autosomal recessive, type IB,		SM00179:EGF_CA,SM00181:EGF,	3D-structure,Calcium,Complete proteome,Disease mutation,Disulfide bond,EGF-like domain,Glycoprotein,Polymorphism,Proteomics identification,Reference proteome,Repeat,Secreted,Signal,	chain:EGF-containing fibulin-like extracellular matrix protein 2,disulfide bond,domain:EGF-like 1; atypical,domain:EGF-like 2; calcium-binding,domain:EGF-like 3; calcium-binding,domain:EGF-like 4; calcium-binding,domain:EGF-like 5; calcium-binding,domain:EGF-like 6; calcium-binding,glycosylation site:N-linked (GlcNAc...),sequence conflict,sequence variant,signal peptide,strand,
ENSG00000198759	EGF like domain multiple 6(EGFL6)	Homo sapiens				GO:0007049~cell cycle,GO:0007155~cell adhesion,GO:0007275~multicellular organism development,GO:0010811~positive regulation of cell-substrate adhesion,GO:0030154~cell differentiation,GO:0030198~extracellular matrix organization,	GO:0005604~basement membrane,GO:0005615~extracellular space,GO:0016020~membrane,	GO:0005178~integrin binding,GO:0005509~calcium ion binding,	IPR000152:EGF-type aspartate/asparagine hydroxylation site,IPR000742:Epidermal growth factor-like domain,IPR000998:MAM domain,IPR001881:EGF-like calcium-binding,IPR009030:Insulin-like growth factor binding protein, N-terminal,IPR013032:EGF-like, conserved site,IPR013320:Concanavalin A-like lectin/glucanase, subgroup,IPR018097:EGF-like calcium-binding, conserved site,IPR023413:Green fluorescent pr…				SM00137:MAM,SM00179:EGF_CA,SM00181:EGF,	Alternative splicing,Basement membrane,Calcium,Cell adhesion,Coiled coil,Complete proteome,Developmental protein,Differentiation,Disulfide bond,EGF-like domain,Extracellular matrix,Glycoprotein,Polymorphism,Reference proteome,Repeat,Secreted,Signal,	chain:Epidermal growth factor-like protein 6,disulfide bond,domain:EGF-like 1,domain:EGF-like 2; calcium-binding,domain:EGF-like 3,domain:EGF-like 4; calcium-binding,domain:EGF-like 5; calcium-binding,domain:MAM,glycosylation site:N-linked (GlcNAc...),sequence conflict,sequence variant,signal peptide,splice variant,
ENSG00000164176	EGF like repeats and discoidin domains 3(EDIL3)	Homo sapiens				GO:0007155~cell adhesion,GO:0007275~multicellular organism development,GO:0010811~positive regulation of cell-substrate adhesion,	GO:0031012~extracellular matrix,GO:0070062~extracellular exosome,GO:1903561~extracellular vesicle,	GO:0005178~integrin binding,GO:0005509~calcium ion binding,	IPR000152:EGF-type aspartate/asparagine hydroxylation site,IPR000421:Coagulation factor 5/8 C-terminal type domain,IPR000742:Epidermal growth factor-like domain,IPR001881:EGF-like calcium-binding,IPR008979:Galactose-binding domain-like,IPR013032:EGF-like, conserved site,IPR018097:EGF-like calcium-binding, conserved site,				SM00179:EGF_CA,SM00181:EGF,SM00231:FA58C,	3D-structure,Alternative splicing,Calcium,Cell adhesion,Complete proteome,Developmental protein,Disulfide bond,EGF-like domain,Glycoprotein,Metal-binding,Reference proteome,Repeat,Secreted,Signal,	chain:EGF-like repeat and discoidin I-like domain-containing protein 3,disulfide bond,domain:EGF-like 1,domain:EGF-like 2,domain:EGF-like 3,domain:F5/8 type C 1,domain:F5/8 type C 2,short sequence motif:Cell attachment site,signal peptide,splice variant,
ENSG00000108950	FAM20A, golgi associated secretory pathway pseudokinase(FAM20A)	Homo sapiens				GO:0001934~positive regulation of protein phosphorylation,GO:0031214~biomineral tissue development,GO:0044691~tooth eruption,GO:0055074~calcium ion homeostasis,GO:0070166~enamel mineralization,GO:0071902~positive regulation of protein serine/threonine kinase activity,	GO:0005623~cell,GO:0005783~endoplasmic reticulum,GO:0005794~Golgi apparatus,GO:0070062~extracellular exosome,	GO:0004674~protein serine/threonine kinase activity,GO:0005515~protein binding,GO:0043539~protein serine/threonine kinase activator activity,	IPR009581:Domain of unknown function DUF1193,IPR024869:FAM20,		204690~Amelogenesis imperfecta, type IG (enamel-renal syndrome),			Amelogenesis imperfecta,Biomineralization,Complete proteome,Disease mutation,Disulfide bond,Endoplasmic reticulum,Glycoprotein,Golgi apparatus,Polymorphism,Proteomics identification,Reference proteome,Secreted,Signal,	chain:Protein FAM20A,glycosylation site:N-linked (GlcNAc...),sequence variant,signal peptide,
ENSG00000177706	FAM20C, golgi associated secretory pathway kinase(FAM20C)	Homo sapiens				GO:0006468~protein phosphorylation,GO:0030501~positive regulation of bone mineralization,GO:0031214~biomineral tissue development,GO:0036179~osteoclast maturation,GO:0040036~regulation of fibroblast growth factor receptor signaling pathway,GO:0045669~positive regulation of osteoblast differentiation,GO:0051174~regulation of phosphorus metabolic process,GO:0070166~enamel mineralization,GO:0071895~…	GO:0005615~extracellular space,GO:0005794~Golgi apparatus,GO:0070062~extracellular exosome,	GO:0004674~protein serine/threonine kinase activity,GO:0005509~calcium ion binding,GO:0005515~protein binding,GO:0005524~ATP binding,GO:0030145~manganese ion binding,	IPR009581:Domain of unknown function DUF1193,IPR024869:FAM20,		259775~Raine syndrome,			Alternative splicing,ATP-binding,Biomineralization,Calcium,Complete proteome,Direct protein sequencing,Disease mutation,Disulfide bond,Glycoprotein,Golgi apparatus,Kinase,Manganese,Metal-binding,Nucleotide-binding,Phosphoprotein,Proteomics identification,Reference proteome,Secreted,Serine/threonine-protein kinase,Signal,Transferase,	chain:Dentin matrix protein 4,glycosylation site:N-linked (GlcNAc...),sequence conflict,sequence variant,signal peptide,
ENSG00000164946	FRAS1 related extracellular matrix 1(FREM1)	Homo sapiens				GO:0007154~cell communication,GO:0007160~cell-matrix adhesion,GO:0097094~craniofacial suture morphogenesis,	GO:0005604~basement membrane,GO:0016021~integral component of membrane,	GO:0030246~carbohydrate binding,GO:0046872~metal ion binding,	IPR001304:C-type lectin,IPR003644:Na-Ca exchanger/integrin-beta4,IPR016186:C-type lectin-like,IPR016187:C-type lectin fold,		248450~Manitoba oculotrichoanal syndrome,608980~Bifid nose with or without anorectal and renal anomalies,614485~Trigonocephaly 2,		SM00034:CLECT,	Alternative splicing,Basement membrane,Calcium,Cell adhesion,Complete proteome,Craniosynostosis,Developmental protein,Disease mutation,Disulfide bond,Extracellular matrix,Glycoprotein,Lectin,Metal-binding,Polymorphism,Proteomics identification,Reference proteome,Repeat,Secreted,Signal,	chain:FRAS1-related extracellular matrix protein 1,disulfide bond,domain:C-type lectin,domain:Calx-beta,glycosylation site:N-linked (GlcNAc...),repeat:CSPG 1,repeat:CSPG 10,repeat:CSPG 11,repeat:CSPG 12,repeat:CSPG 2,repeat:CSPG 3,repeat:CSPG 4,repeat:CSPG 5,repeat:CSPG 6,repeat:CSPG 7,repeat:CSPG 8,repeat:CSPG 9,sequence conflict,sequence variant,short sequence motif:Cell attachment site,signal …
ENSG00000150893	FRAS1 related extracellular matrix protein 2(FREM2)	Homo sapiens				GO:0002009~morphogenesis of an epithelium,GO:0007154~cell communication,GO:0007155~cell adhesion,GO:0007507~heart development,GO:0048839~inner ear development,	GO:0005604~basement membrane,GO:0005886~plasma membrane,GO:0016021~integral component of membrane,GO:0070062~extracellular exosome,	GO:0046872~metal ion binding,	IPR003644:Na-Ca exchanger/integrin-beta4,		219000~Fraser syndrome,		SM00237:Calx_beta,	Alternative splicing,Calcium,Cell adhesion,Cell membrane,Complete proteome,Developmental protein,Disease mutation,Glycoprotein,Membrane,Metal-binding,Polymorphism,Reference proteome,Repeat,Signal,Transmembrane,Transmembrane helix,	chain:FRAS1-related extracellular matrix protein 2,domain:Calx-beta 1,domain:Calx-beta 2,domain:Calx-beta 3,domain:Calx-beta 4,domain:Calx-beta 5,glycosylation site:N-linked (GlcNAc...),repeat:CSPG 1,repeat:CSPG 10,repeat:CSPG 11,repeat:CSPG 12,repeat:CSPG 2,repeat:CSPG 3,repeat:CSPG 4,repeat:CSPG 5,repeat:CSPG 6,repeat:CSPG 7,repeat:CSPG 8,repeat:CSPG 9,sequence conflict,sequence variant,signal …
ENSG00000166033	HtrA serine peptidase 1(HTRA1)	Homo sapiens			Posttranslational modification, protein turnover, chaperones,	GO:0001558~regulation of cell growth,GO:0001890~placenta development,GO:0006508~proteolysis,GO:0022617~extracellular matrix disassembly,GO:0030512~negative regulation of transforming growth factor beta receptor signaling pathway,GO:0030514~negative regulation of BMP signaling pathway,GO:0050679~positive regulation of epithelial cell proliferation,GO:0050687~negative regulation of defense response…	GO:0005576~extracellular region,GO:0005615~extracellular space,GO:0005829~cytosol,GO:0005886~plasma membrane,GO:0031012~extracellular matrix,GO:0070062~extracellular exosome,	GO:0004252~serine-type endopeptidase activity,GO:0005520~insulin-like growth factor binding,GO:0008236~serine-type peptidase activity,	IPR000867:Insulin-like growth factor-binding protein, IGFBP,IPR001478:PDZ domain,IPR001940:Peptidase S1C,IPR002350:Kazal domain,IPR009003:Trypsin-like cysteine/serine peptidase domain,IPR009030:Insulin-like growth factor binding protein, N-terminal,		600142~CARASIL syndrome,610149~Macular degeneration, age-related, 7,610149~Macular degeneration, age-related, neovascular type,		SM00121:IB,SM00228:PDZ,SM00280:KAZAL,	3D-structure,Age-related macular degeneration,Cell membrane,Complete proteome,Cytoplasm,Direct protein sequencing,Disease mutation,Growth factor binding,Hydrolase,Membrane,Polymorphism,Protease,Proteomics identification,Reference proteome,Secreted,Serine protease,Signal,	active site:Charge relay system,chain:Serine protease HTRA1,domain:IGFBP N-terminal,domain:Kazal-like,domain:PDZ,helix,mutagenesis site,region of interest:Serine protease,sequence conflict,signal peptide,strand,
ENSG00000170801	HtrA serine peptidase 3(HTRA3)	Homo sapiens			Posttranslational modification, protein turnover, chaperones,	GO:0001558~regulation of cell growth,GO:0006508~proteolysis,GO:0030512~negative regulation of transforming growth factor beta receptor signaling pathway,GO:0030514~negative regulation of BMP signaling pathway,	GO:0005576~extracellular region,	GO:0004175~endopeptidase activity,GO:0004252~serine-type endopeptidase activity,GO:0005515~protein binding,GO:0005520~insulin-like growth factor binding,GO:0008236~serine-type peptidase activity,	IPR000867:Insulin-like growth factor-binding protein, IGFBP,IPR001478:PDZ domain,IPR001940:Peptidase S1C,IPR002350:Kazal domain,IPR009003:Trypsin-like cysteine/serine peptidase domain,IPR009030:Insulin-like growth factor binding protein, N-terminal,				SM00121:IB,SM00228:PDZ,SM00280:KAZAL,	3D-structure,Alternative splicing,Complete proteome,Hydrolase,Protease,Reference proteome,Secreted,Serine protease,Signal,	active site:Charge relay system,chain:Probable serine protease HTRA3,domain:IGFBP N-terminal,domain:Kazal-like,domain:PDZ,helix,region of interest:Serine protease,signal peptide,splice variant,strand,
ENSG00000126838	PZP, alpha-2-macroglobulin like(PZP)	Homo sapiens			General function prediction only,	GO:0007565~female pregnancy,GO:0010951~negative regulation of endopeptidase activity,	GO:0005576~extracellular region,GO:0070062~extracellular exosome,GO:0072562~blood microparticle,	GO:0004866~endopeptidase inhibitor activity,GO:0004867~serine-type endopeptidase inhibitor activity,	IPR001599:Alpha-2-macroglobulin,IPR002890:Alpha-2-macroglobulin, N-terminal,IPR008930:Terpenoid cyclases/protein prenyltransferase alpha-alpha toroid,IPR009048:Alpha-macroglobulin, receptor-binding,IPR010916:TonB box, conserved site,IPR011625:Alpha-2-macroglobulin, N-terminal 2,IPR011626:A-macroglobulin complement component,IPR014756:Immunoglobulin E-set,IPR019565:Alpha-2-macroglobulin, thiol-est…				SM01359:SM01359,SM01360:SM01360,SM01361:SM01361,	Alternative splicing,Bait region,Complete proteome,Direct protein sequencing,Disulfide bond,Glycoprotein,Polymorphism,Protease inhibitor,Proteomics identification,Reference proteome,Secreted,Serine protease inhibitor,Signal,Thioester bond,	chain:Pregnancy zone protein,cross-link:Isoglutamyl cysteine thioester (Cys-Gln),glycosylation site:N-linked (GlcNAc...),region of interest:Bait region,sequence conflict,sequence variant,signal peptide,splice variant,
ENSG00000146374	R-spondin 3(RSPO3)	Homo sapiens				GO:0001974~blood vessel remodeling,GO:0002040~sprouting angiogenesis,GO:0016055~Wnt signaling pathway,GO:0030177~positive regulation of Wnt signaling pathway,GO:0060670~branching involved in labyrinthine layer morphogenesis,GO:0090263~positive regulation of canonical Wnt signaling pathway,GO:2000052~positive regulation of non-canonical Wnt signaling pathway,GO:2000096~positive regulation of Wnt s…	GO:0005576~extracellular region,	GO:0005102~receptor binding,GO:0005109~frizzled binding,GO:0008201~heparin binding,	IPR000884:Thrombospondin, type 1 repeat,IPR006212:Furin-like repeat,IPR009030:Insulin-like growth factor binding protein, N-terminal,				SM00209:TSP1,SM00261:FU,	Alternative splicing,Complete proteome,Disulfide bond,Glycoprotein,Heparin-binding,Reference proteome,Repeat,Secreted,Sensory transduction,Signal,Wnt signaling pathway,	chain:R-spondin-3,disulfide bond,domain:TSP type-1,glycosylation site:N-linked (GlcNAc...),repeat:FU 1,repeat:FU 2,sequence conflict,signal peptide,splice variant,
ENSG00000197747	S100 calcium binding protein A10(S100A10)	Homo sapiens				GO:0001765~membrane raft assembly,GO:0006900~membrane budding,GO:0043547~positive regulation of GTPase activity,GO:0051099~positive regulation of binding,GO:0051290~protein heterotetramerization,GO:0051496~positive regulation of stress fiber assembly,GO:0051894~positive regulation of focal adhesion assembly,GO:0090002~establishment of protein localization to plasma membrane,GO:1900026~positive re…	GO:0016021~integral component of membrane,GO:0019897~extrinsic component of plasma membrane,GO:0045121~membrane raft,GO:0070062~extracellular exosome,	GO:0005509~calcium ion binding,GO:0005515~protein binding,GO:0008289~lipid binding,GO:0042803~protein homodimerization activity,GO:0044325~ion channel binding,	IPR001751:S100/Calbindin-D9k, conserved site,IPR011992:EF-hand-like domain,IPR013787:S100/CaBP-9k-type, calcium binding, subdomain,				SM01394:SM01394,	3D-structure,Acetylation,Complete proteome,Membrane,Reference proteome,Transmembrane,Transmembrane helix,	chain:Protein S100-A10,helix,modified residue,region of interest:Ancestral calcium site,strand,
ENSG00000189334	S100 calcium binding protein A14(S100A14)	Homo sapiens				GO:0006915~apoptotic process,GO:0032496~response to lipopolysaccharide,GO:0034142~toll-like receptor 4 signaling pathway,GO:0042742~defense response to bacterium,GO:0055074~calcium ion homeostasis,GO:0071624~positive regulation of granulocyte chemotaxis,GO:0090026~positive regulation of monocyte chemotaxis,	GO:0005654~nucleoplasm,GO:0005737~cytoplasm,GO:0005886~plasma membrane,GO:0015630~microtubule cytoskeleton,GO:0030054~cell junction,GO:0048471~perinuclear region of cytoplasm,GO:0070062~extracellular exosome,	GO:0005509~calcium ion binding,GO:0005515~protein binding,GO:0042379~chemokine receptor binding,	IPR011992:EF-hand-like domain,IPR013787:S100/CaBP-9k-type, calcium binding, subdomain,				SM01394:SM01394,	3D-structure,Apoptosis,Complete proteome,Cytoplasm,Reference proteome,	calcium-binding region:1; low affinity,calcium-binding region:2; high affinity,chain:Protein S100-A14,domain:EF-hand 1,modified residue,
ENSG00000152583	SPARC like 1(SPARCL1)	Homo sapiens				GO:0007165~signal transduction,GO:0048856~anatomical structure development,	GO:0005578~proteinaceous extracellular matrix,GO:0005615~extracellular space,GO:0070062~extracellular exosome,	GO:0005509~calcium ion binding,GO:0005518~collagen binding,GO:0050840~extracellular matrix binding,	IPR001999:Osteonectin-like, conserved site,IPR002048:EF-hand domain,IPR002350:Kazal domain,IPR003645:Follistatin-like, N-terminal,IPR011992:EF-hand-like domain,IPR015369:Follistatin/Osteonectin EGF domain,IPR016359:SPARC-like protein 1,IPR018247:EF-Hand 1, calcium-binding site,IPR019577:SPARC/Testican, calcium-binding domain,			PIRSF002574:SPARC-like protein 1,	SM00274:FOLN,SM00280:KAZAL,	Alternative splicing,Calcium,Complete proteome,Disulfide bond,Extracellular matrix,Glycoprotein,Metal-binding,Phosphoprotein,Polymorphism,Proteomics identification,Reference proteome,Secreted,Signal,	chain:SPARC-like protein 1,disulfide bond,domain:EF-hand,domain:Follistatin-like,domain:Kazal-like,glycosylation site:N-linked (GlcNAc...),modified residue,sequence conflict,sequence variant,signal peptide,
ENSG00000112562	SPARC related modular calcium binding 2(SMOC2)	Homo sapiens				GO:0007165~signal transduction,GO:0010811~positive regulation of cell-substrate adhesion,GO:0030198~extracellular matrix organization,	GO:0005578~proteinaceous extracellular matrix,GO:0005604~basement membrane,GO:0005614~interstitial matrix,GO:0016021~integral component of membrane,	GO:0005509~calcium ion binding,GO:0008201~heparin binding,	IPR000716:Thyroglobulin type-1,IPR002048:EF-hand domain,IPR002350:Kazal domain,IPR011992:EF-hand-like domain,IPR018247:EF-Hand 1, calcium-binding site,IPR019577:SPARC/Testican, calcium-binding domain,		125400~Dentin dysplasia, type I, with microdontia and misshapen teeth,		SM00211:TY,SM00280:KAZAL,	Alternative splicing,Basement membrane,Calcium,Complete proteome,Disulfide bond,Extracellular matrix,Glycoprotein,Membrane,Metal-binding,Proteomics identification,Reference proteome,Repeat,Secreted,Signal,Transmembrane,Transmembrane helix,	calcium-binding region:1,calcium-binding region:2,chain:SPARC-related modular calcium-binding protein 2,disulfide bond,domain:EF-hand 1,domain:EF-hand 2,domain:Kazal-like,domain:Thyroglobulin type-1 1,domain:Thyroglobulin type-1 2,glycosylation site:N-linked (GlcNAc...),sequence conflict,signal peptide,splice variant,
ENSG00000152377	SPARC/osteonectin, cwcv and kazal like domains proteoglycan 1(SPOCK1)	Homo sapiens				GO:0001558~regulation of cell growth,GO:0001764~neuron migration,GO:0007155~cell adhesion,GO:0007165~signal transduction,GO:0007399~nervous system development,GO:0010812~negative regulation of cell-substrate adhesion,GO:0010951~negative regulation of endopeptidase activity,GO:0010977~negative regulation of neuron projection development,GO:0021953~central nervous system neuron differentiation,GO:0…	GO:0005578~proteinaceous extracellular matrix,GO:0005615~extracellular space,GO:0005737~cytoplasm,GO:0014069~postsynaptic density,GO:0016528~sarcoplasm,GO:0031594~neuromuscular junction,GO:0033268~node of Ranvier,	GO:0004867~serine-type endopeptidase inhibitor activity,GO:0004869~cysteine-type endopeptidase inhibitor activity,GO:0005509~calcium ion binding,GO:0008191~metalloendopeptidase inhibitor activity,	IPR000716:Thyroglobulin type-1,IPR002350:Kazal domain,IPR011992:EF-hand-like domain,IPR019577:SPARC/Testican, calcium-binding domain,				SM00211:TY,SM00280:KAZAL,	Complete proteome,Direct protein sequencing,Disulfide bond,Extracellular matrix,Glycoprotein,Heparan sulfate,Proteoglycan,Proteomics identification,Reference proteome,Secreted,Signal,	chain:Testican-1,disulfide bond,domain:Kazal-like,domain:Thyroglobulin type-1,glycosylation site:O-linked (Xyl...) (glycosaminoglycan),sequence conflict,signal peptide,
ENSG00000035862	TIMP metallopeptidase inhibitor 2(TIMP2)	Homo sapiens		h_reckPathway:Inhibition of Matrix Metalloproteinases,		GO:0007417~central nervous system development,GO:0007568~aging,GO:0008285~negative regulation of cell proliferation,GO:0009725~response to hormone,GO:0010951~negative regulation of endopeptidase activity,GO:0022617~extracellular matrix disassembly,GO:0032487~regulation of Rap protein signal transduction,GO:0034097~response to cytokine,GO:0042493~response to drug,GO:0043410~positive regulation of …	GO:0005576~extracellular region,GO:0005578~proteinaceous extracellular matrix,GO:0005615~extracellular space,GO:0009986~cell surface,GO:0030426~growth cone,GO:0031012~extracellular matrix,GO:0043025~neuronal cell body,GO:0070062~extracellular exosome,	GO:0002020~protease binding,GO:0005178~integrin binding,GO:0005515~protein binding,GO:0008191~metalloendopeptidase inhibitor activity,GO:0046872~metal ion binding,	IPR001134:Netrin domain,IPR001820:Proteinase inhibitor I35, tissue inhibitor of metalloproteinase,IPR008993:Tissue inhibitor of metalloproteinases-like, OB-fold,IPR015613:Tissue inhibitor of metalloprotease 2,IPR027465:Proteinase inhibitor I35, tissue inhibitor of metalloproteinase, C-terminal domain,				SM00206:NTR,	3D-structure,Complete proteome,Direct protein sequencing,Disulfide bond,Metal-binding,Metalloenzyme inhibitor,Metalloprotease inhibitor,Protease inhibitor,Proteomics identification,Reference proteome,Secreted,Signal,Zinc,	chain:Metalloproteinase inhibitor 2,disulfide bond,domain:NTR,helix,metal ion-binding site:Zinc; via amide nitrogen and carbonyl oxygen; shared with metalloproteinase partner,region of interest:Involved in metalloproteinase-binding,sequence conflict,signal peptide,strand,turn,
ENSG00000100234	TIMP metallopeptidase inhibitor 3(TIMP3)	Homo sapiens		h_p53Pathway:p53 Signaling Pathway,h_reckPathway:Inhibition of Matrix Metalloproteinases,		GO:0002576~platelet degranulation,GO:0007601~visual perception,GO:0010033~response to organic substance,GO:0051045~negative regulation of membrane protein ectodomain proteolysis,GO:0070373~negative regulation of ERK1 and ERK2 cascade,GO:0071310~cellular response to organic substance,GO:1903984~positive regulation of TRAIL-activated apoptotic signaling pathway,GO:1904684~negative regulation of met…	GO:0005576~extracellular region,GO:0005578~proteinaceous extracellular matrix,GO:0005604~basement membrane,GO:0005615~extracellular space,GO:0005634~nucleus,GO:0031012~extracellular matrix,GO:0031089~platelet dense granule lumen,GO:0070062~extracellular exosome,	GO:0002020~protease binding,GO:0005515~protein binding,GO:0008191~metalloendopeptidase inhibitor activity,GO:0046872~metal ion binding,	IPR001134:Netrin domain,IPR001820:Proteinase inhibitor I35, tissue inhibitor of metalloproteinase,IPR008993:Tissue inhibitor of metalloproteinases-like, OB-fold,IPR015612:Tissue inhibitor of metalloprotease 3,IPR027465:Proteinase inhibitor I35, tissue inhibitor of metalloproteinase, C-terminal domain,	hsa05205:Proteoglycans in cancer,hsa05206:MicroRNAs in cancer,	136900~Sorsby fundus dystrophy,		SM00206:NTR,	3D-structure,Complete proteome,Direct protein sequencing,Disease mutation,Disulfide bond,Extracellular matrix,Metal-binding,Metalloenzyme inhibitor,Metalloprotease inhibitor,Protease inhibitor,Reference proteome,Secreted,Sensory transduction,Signal,Vision,Zinc,	chain:Metalloproteinase inhibitor 3,disulfide bond,domain:NTR,helix,metal ion-binding site:Zinc; via amide nitrogen and carbonyl oxygen; shared with metalloproteinase partner,region of interest:Involved in metalloproteinase-binding,sequence conflict,sequence variant,signal peptide,strand,turn,
ENSG00000104415	WNT1 inducible signaling pathway protein 1(WISP1)	Homo sapiens				GO:0001558~regulation of cell growth,GO:0007155~cell adhesion,GO:0007165~signal transduction,GO:0007267~cell-cell signaling,GO:0016055~Wnt signaling pathway,GO:0060548~negative regulation of cell death,	GO:0005578~proteinaceous extracellular matrix,GO:0005615~extracellular space,GO:0005737~cytoplasm,	GO:0005178~integrin binding,GO:0005520~insulin-like growth factor binding,GO:0008201~heparin binding,	IPR000867:Insulin-like growth factor-binding protein, IGFBP,IPR000884:Thrombospondin, type 1 repeat,IPR001007:von Willebrand factor, type C,IPR006207:Cystine knot, C-terminal,IPR006208:Cystine knot,IPR009030:Insulin-like growth factor binding protein, N-terminal,IPR012395:IGFBP-related, CNN,IPR017891:Insulin-like growth factor binding protein, N-terminal, Cys-rich conserved site,			PIRSF036495:IGFBP-related protein, CNN type,	SM00041:CT,SM00121:IB,SM00209:TSP1,SM00214:VWC,	Alternative splicing,Cell adhesion,Complete proteome,Disulfide bond,Glycoprotein,Polymorphism,Proto-oncogene,Reference proteome,Secreted,Signal,Wnt signaling pathway,	chain:WNT1-inducible-signaling pathway protein 1,disulfide bond,domain:CTCK,domain:IGFBP N-terminal,domain:TSP type-1,domain:VWFC,glycosylation site:N-linked (GlcNAc...),sequence variant,signal peptide,splice variant,
ENSG00000105989	Wnt family member 2(WNT2)	Homo sapiens				GO:0001938~positive regulation of endothelial cell proliferation,GO:0002053~positive regulation of mesenchymal cell proliferation,GO:0002088~lens development in camera-type eye,GO:0007267~cell-cell signaling,GO:0007275~multicellular organism development,GO:0008284~positive regulation of cell proliferation,GO:0016055~Wnt signaling pathway,GO:0022008~neurogenesis,GO:0030182~neuron differentiation,G…	GO:0005576~extracellular region,GO:0005578~proteinaceous extracellular matrix,GO:0005615~extracellular space,GO:0005737~cytoplasm,GO:0005886~plasma membrane,GO:0031012~extracellular matrix,GO:1990909~Wnt signalosome,	GO:0005109~frizzled binding,GO:0005125~cytokine activity,GO:0005515~protein binding,GO:0048018~receptor agonist activity,	IPR005817:Wnt,IPR009140:Wnt-2 protein,IPR018161:Wnt protein, conserved site,	hsa04310:Wnt signaling pathway,hsa04390:Hippo signaling pathway,hsa04550:Signaling pathways regulating pluripotency of stem cells,hsa04916:Melanogenesis,hsa05166:HTLV-I infection,hsa05200:Pathways in cancer,hsa05205:Proteoglycans in cancer,hsa05217:Basal cell carcinoma,			SM00097:WNT1,	Complete proteome,Developmental protein,Disulfide bond,Extracellular matrix,Glycoprotein,Lipoprotein,Polymorphism,Proteomics identification,Reference proteome,Secreted,Signal,Wnt signaling pathway,	chain:Protein Wnt-2,glycosylation site:N-linked (GlcNAc...),sequence variant,signal peptide,
ENSG00000134245	Wnt family member 2B(WNT2B)	Homo sapiens				GO:0002062~chondrocyte differentiation,GO:0002088~lens development in camera-type eye,GO:0007275~multicellular organism development,GO:0008584~male gonad development,GO:0009267~cellular response to starvation,GO:0016055~Wnt signaling pathway,GO:0021871~forebrain regionalization,GO:0030182~neuron differentiation,GO:0045165~cell fate commitment,GO:0060070~canonical Wnt signaling pathway,GO:0060492~…	GO:0005576~extracellular region,GO:0005578~proteinaceous extracellular matrix,GO:0005615~extracellular space,	GO:0005109~frizzled binding,	IPR005817:Wnt,IPR009140:Wnt-2 protein,IPR018161:Wnt protein, conserved site,	hsa04310:Wnt signaling pathway,hsa04390:Hippo signaling pathway,hsa04550:Signaling pathways regulating pluripotency of stem cells,hsa04916:Melanogenesis,hsa05166:HTLV-I infection,hsa05200:Pathways in cancer,hsa05205:Proteoglycans in cancer,hsa05217:Basal cell carcinoma,			SM00097:WNT1,	Alternative splicing,Complete proteome,Developmental protein,Disulfide bond,Extracellular matrix,Glycoprotein,Lipoprotein,Proteomics identification,Reference proteome,Secreted,Signal,Wnt signaling pathway,	chain:Protein Wnt-2b,glycosylation site:N-linked (GlcNAc...),sequence conflict,signal peptide,splice variant,
ENSG00000114251	Wnt family member 5A(WNT5A)	Homo sapiens				GO:0000187~activation of MAPK activity,GO:0001736~establishment of planar polarity,GO:0001756~somitogenesis,GO:0001837~epithelial to mesenchymal transition,GO:0001938~positive regulation of endothelial cell proliferation,GO:0001947~heart looping,GO:0002053~positive regulation of mesenchymal cell proliferation,GO:0002088~lens development in camera-type eye,GO:0002741~positive regulation of cytokin…	GO:0005576~extracellular region,GO:0005578~proteinaceous extracellular matrix,GO:0005615~extracellular space,GO:0005788~endoplasmic reticulum lumen,GO:0005796~Golgi lumen,GO:0005886~plasma membrane,GO:0009986~cell surface,GO:0016021~integral component of membrane,GO:0030666~endocytic vesicle membrane,GO:0030669~clathrin-coated endocytic vesicle membrane,GO:0070062~extracellular exosome,	GO:0003700~transcription factor activity, sequence-specific DNA binding,GO:0005109~frizzled binding,GO:0005110~frizzled-2 binding,GO:0005115~receptor tyrosine kinase-like orphan receptor binding,GO:0005125~cytokine activity,GO:0005515~protein binding,GO:0019904~protein domain specific binding,GO:0044212~transcription regulatory region DNA binding,GO:0048018~receptor agonist activity,GO:1902379~ch…	IPR005817:Wnt,IPR018161:Wnt protein, conserved site,IPR026538:Wnt-5a protein,	hsa04310:Wnt signaling pathway,hsa04390:Hippo signaling pathway,hsa04550:Signaling pathways regulating pluripotency of stem cells,hsa04916:Melanogenesis,hsa05166:HTLV-I infection,hsa05200:Pathways in cancer,hsa05205:Proteoglycans in cancer,hsa05217:Basal cell carcinoma,	180700~Robinow syndrome, autosomal dominant 1,		SM00097:WNT1,	Alternative splicing,Chondrogenesis,Complete proteome,Developmental protein,Differentiation,Disease mutation,Disulfide bond,Dwarfism,Extracellular matrix,Glycoprotein,Lipoprotein,Membrane,Proteomics identification,Reference proteome,Secreted,Signal,Transmembrane,Transmembrane helix,Wnt signaling pathway,	chain:Protein Wnt-5a,glycosylation site:N-linked (GlcNAc...),lipid moiety-binding region:S-palmitoyl cysteine,signal peptide,splice variant,
ENSG00000188064	Wnt family member 7B(WNT7B)	Homo sapiens				GO:0001701~in utero embryonic development,GO:0003338~metanephros morphogenesis,GO:0007257~activation of JUN kinase activity,GO:0007275~multicellular organism development,GO:0016055~Wnt signaling pathway,GO:0016332~establishment or maintenance of polarity of embryonic epithelium,GO:0021871~forebrain regionalization,GO:0022009~central nervous system vasculogenesis,GO:0030182~neuron differentiation,…	GO:0005576~extracellular region,GO:0005578~proteinaceous extracellular matrix,GO:0005615~extracellular space,GO:0005788~endoplasmic reticulum lumen,GO:0005796~Golgi lumen,GO:0005886~plasma membrane,GO:0030666~endocytic vesicle membrane,GO:0070062~extracellular exosome,	GO:0005109~frizzled binding,	IPR005817:Wnt,IPR013300:Wnt-7 protein,IPR018161:Wnt protein, conserved site,	hsa04310:Wnt signaling pathway,hsa04390:Hippo signaling pathway,hsa04550:Signaling pathways regulating pluripotency of stem cells,hsa04916:Melanogenesis,hsa05166:HTLV-I infection,hsa05200:Pathways in cancer,hsa05205:Proteoglycans in cancer,hsa05217:Basal cell carcinoma,			SM00097:WNT1,	Complete proteome,Developmental protein,Disulfide bond,Extracellular matrix,Glycoprotein,Lipoprotein,Proteomics identification,Reference proteome,Secreted,Signal,Wnt signaling pathway,	chain:Protein Wnt-7b,glycosylation site:N-linked (GlcNAc...),sequence conflict,signal peptide,
ENSG00000175899	alpha-2-macroglobulin(A2M)	Homo sapiens				GO:0001869~negative regulation of complement activation, lectin pathway,GO:0002576~platelet degranulation,GO:0007597~blood coagulation, intrinsic pathway,GO:0010951~negative regulation of endopeptidase activity,GO:0022617~extracellular matrix disassembly,GO:0043547~positive regulation of GTPase activity,GO:0048863~stem cell differentiation,GO:0051056~regulation of small GTPase mediated signal tra…	GO:0005576~extracellular region,GO:0005829~cytosol,GO:0031093~platelet alpha granule lumen,GO:0070062~extracellular exosome,GO:0072562~blood microparticle,	GO:0002020~protease binding,GO:0004866~endopeptidase inhibitor activity,GO:0004867~serine-type endopeptidase inhibitor activity,GO:0005096~GTPase activator activity,GO:0005102~receptor binding,GO:0005515~protein binding,GO:0019838~growth factor binding,GO:0019899~enzyme binding,GO:0019959~interleukin-8 binding,GO:0019966~interleukin-1 binding,GO:0043120~tumor necrosis factor binding,GO:0048306~ca…	IPR001599:Alpha-2-macroglobulin,IPR002890:Alpha-2-macroglobulin, N-terminal,IPR008930:Terpenoid cyclases/protein prenyltransferase alpha-alpha toroid,IPR009048:Alpha-macroglobulin, receptor-binding,IPR010916:TonB box, conserved site,IPR011625:Alpha-2-macroglobulin, N-terminal 2,IPR011626:A-macroglobulin complement component,IPR014756:Immunoglobulin E-set,IPR019565:Alpha-2-macroglobulin, thiol-est…	hsa04610:Complement and coagulation cascades,	104300~Alzheimer disease, susceptibility to,614036~Alpha-2-macroglobulin deficiency,		SM01359:SM01359,SM01360:SM01360,SM01361:SM01361,	3D-structure,Bait region,Complete proteome,Direct protein sequencing,Disulfide bond,Glycoprotein,Isopeptide bond,Polymorphism,Protease inhibitor,Proteomics identification,Reference proteome,Secreted,Serine protease inhibitor,Signal,Thioester bond,	chain:Alpha-2-macroglobulin,cross-link:Isoglutamyl cysteine thioester (Cys-Gln),cross-link:Isoglutamyl lysine isopeptide (Gln-Lys) (interchain with K-? in other proteins),disulfide bond,glycosylation site:N-linked (GlcNAc...),helix,region of interest:Bait region,region of interest:Inhibitory,sequence conflict,sequence variant,signal peptide,strand,turn,
ENSG00000136859	angiopoietin like 2(ANGPTL2)	Homo sapiens				GO:0007275~multicellular organism development,	GO:0005615~extracellular space,GO:0070062~extracellular exosome,	GO:0005102~receptor binding,	IPR002181:Fibrinogen, alpha/beta/gamma chain, C-terminal globular domain,IPR014715:Fibrinogen, alpha/beta/gamma chain, C-terminal globular, subdomain 2,IPR014716:Fibrinogen, alpha/beta/gamma chain, C-terminal globular, subdomain 1,IPR020837:Fibrinogen, conserved site,				SM00186:FBG,	Alternative splicing,Coiled coil,Complete proteome,Disulfide bond,Glycoprotein,Reference proteome,Secreted,Signal,	chain:Angiopoietin-related protein 2,disulfide bond,domain:Fibrinogen C-terminal,glycosylation site:N-linked (GlcNAc...),signal peptide,
ENSG00000109511	annexin A10(ANXA10)	Homo sapiens					GO:0005739~mitochondrion,	GO:0005509~calcium ion binding,GO:0005515~protein binding,GO:0005544~calcium-dependent phospholipid binding,	IPR001464:Annexin,IPR008156:Annexin, type X,IPR018252:Annexin repeat, conserved site,IPR018502:Annexin repeat,				SM00335:ANX,	Annexin,Complete proteome,Polymorphism,Reference proteome,Repeat,	chain:Annexin A10,repeat:Annexin 1,repeat:Annexin 2,repeat:Annexin 3,repeat:Annexin 4,sequence conflict,sequence variant,
ENSG00000182718	annexin A2(ANXA2)	Homo sapiens				GO:0001525~angiogenesis,GO:0001765~membrane raft assembly,GO:0001921~positive regulation of receptor recycling,GO:0001934~positive regulation of protein phosphorylation,GO:0002091~negative regulation of receptor internalization,GO:0006900~membrane budding,GO:0007589~body fluid secretion,GO:0030199~collagen fibril organization,GO:0031340~positive regulation of vesicle fusion,GO:0032804~negative re…	GO:0001726~ruffle,GO:0005604~basement membrane,GO:0005615~extracellular space,GO:0005634~nucleus,GO:0005765~lysosomal membrane,GO:0005768~endosome,GO:0005769~early endosome,GO:0005811~lipid particle,GO:0005829~cytosol,GO:0005886~plasma membrane,GO:0005911~cell-cell junction,GO:0005913~cell-cell adherens junction,GO:0005938~cell cortex,GO:0009986~cell surface,GO:0016020~membrane,GO:0016323~basolat…	GO:0002020~protease binding,GO:0004859~phospholipase inhibitor activity,GO:0005509~calcium ion binding,GO:0005515~protein binding,GO:0005544~calcium-dependent phospholipid binding,GO:0005546~phosphatidylinositol-4,5-bisphosphate binding,GO:0008092~cytoskeletal protein binding,GO:0017137~Rab GTPase binding,GO:0019834~phospholipase A2 inhibitor activity,GO:0030546~receptor activator activity,GO:004…	IPR001464:Annexin,IPR002389:Annexin, type II,IPR018252:Annexin repeat, conserved site,IPR018502:Annexin repeat,				SM00335:ANX,	3D-structure,Acetylation,Alternative splicing,Annexin,Basement membrane,Calcium,Calcium/phospholipid-binding,Complete proteome,Direct protein sequencing,Extracellular matrix,Isopeptide bond,Phosphoprotein,Polymorphism,Proteomics identification,Reference proteome,Repeat,RNA-binding,Secreted,Ubl conjugation,	chain:Annexin A2,helix,modified residue,mutagenesis site,region of interest:S100A10-binding site,repeat:Annexin 1,repeat:Annexin 2,repeat:Annexin 3,repeat:Annexin 4,sequence conflict,sequence variant,splice variant,strand,turn,
ENSG00000138772	annexin A3(ANXA3)	Homo sapiens				GO:0006909~phagocytosis,GO:0010595~positive regulation of endothelial cell migration,GO:0021766~hippocampus development,GO:0031100~organ regeneration,GO:0042742~defense response to bacterium,GO:0043086~negative regulation of catalytic activity,GO:0043312~neutrophil degranulation,GO:0045766~positive regulation of angiogenesis,GO:0051054~positive regulation of DNA metabolic process,GO:0051091~posit…	GO:0005737~cytoplasm,GO:0005886~plasma membrane,GO:0016020~membrane,GO:0030424~axon,GO:0030425~dendrite,GO:0030670~phagocytic vesicle membrane,GO:0042581~specific granule,GO:0043025~neuronal cell body,GO:0070062~extracellular exosome,	GO:0004859~phospholipase inhibitor activity,GO:0005509~calcium ion binding,GO:0005544~calcium-dependent phospholipid binding,GO:0019834~phospholipase A2 inhibitor activity,GO:0048306~calcium-dependent protein binding,	IPR001464:Annexin,IPR002390:Annexin, type III,IPR018252:Annexin repeat, conserved site,IPR018502:Annexin repeat,				SM00335:ANX,	3D-structure,Acetylation,Annexin,Calcium,Calcium/phospholipid-binding,Complete proteome,Direct protein sequencing,Phospholipase A2 inhibitor,Phosphoprotein,Polymorphism,Proteomics identification,Reference proteome,Repeat,	chain:Annexin A3,helix,modified residue,repeat:Annexin 1,repeat:Annexin 2,repeat:Annexin 3,repeat:Annexin 4,sequence conflict,sequence variant,strand,turn,
ENSG00000196975	annexin A4(ANXA4)	Homo sapiens				GO:0006357~regulation of transcription from RNA polymerase II promoter,GO:0007165~signal transduction,GO:0007219~Notch signaling pathway,GO:0030855~epithelial cell differentiation,GO:0032088~negative regulation of NF-kappaB transcription factor activity,GO:0043066~negative regulation of apoptotic process,GO:0043086~negative regulation of catalytic activity,GO:0050819~negative regulation of coagul…	GO:0005634~nucleus,GO:0005737~cytoplasm,GO:0005886~plasma membrane,GO:0009986~cell surface,GO:0012506~vesicle membrane,GO:0031965~nuclear membrane,GO:0048471~perinuclear region of cytoplasm,GO:0070062~extracellular exosome,	GO:0004859~phospholipase inhibitor activity,GO:0005509~calcium ion binding,GO:0005515~protein binding,GO:0005544~calcium-dependent phospholipid binding,GO:0042802~identical protein binding,GO:0048306~calcium-dependent protein binding,GO:0051059~NF-kappaB binding,	IPR001464:Annexin,IPR002391:Annexin, type IV,IPR002392:Annexin, type V,IPR018252:Annexin repeat, conserved site,IPR018502:Annexin repeat,				SM00335:ANX,	3D-structure,Acetylation,Alternative splicing,Annexin,Calcium,Calcium/phospholipid-binding,Complete proteome,Direct protein sequencing,Isopeptide bond,Phosphoprotein,Polymorphism,Proteomics identification,Reference proteome,Repeat,Ubl conjugation,	chain:Annexin A4,helix,modified residue,repeat:Annexin 1,repeat:Annexin 2,repeat:Annexin 3,repeat:Annexin 4,sequence conflict,sequence variant,turn,
ENSG00000197043	annexin A6(ANXA6)	Homo sapiens				GO:0006816~calcium ion transport,GO:0006937~regulation of muscle contraction,GO:0034220~ion transmembrane transport,GO:0051260~protein homooligomerization,GO:0051560~mitochondrial calcium ion homeostasis,GO:0097190~apoptotic signaling pathway,	GO:0005739~mitochondrion,GO:0005765~lysosomal membrane,GO:0005925~focal adhesion,GO:0016020~membrane,GO:0031902~late endosome membrane,GO:0042470~melanosome,GO:0048471~perinuclear region of cytoplasm,GO:0070062~extracellular exosome,	GO:0005509~calcium ion binding,GO:0005515~protein binding,GO:0005525~GTP binding,GO:0005544~calcium-dependent phospholipid binding,GO:0008289~lipid binding,GO:0015276~ligand-gated ion channel activity,GO:0015485~cholesterol binding,GO:0042803~protein homodimerization activity,GO:0048306~calcium-dependent protein binding,	IPR001464:Annexin,IPR002393:Annexin, type VI,IPR018252:Annexin repeat, conserved site,IPR018502:Annexin repeat,				SM00335:ANX,	3D-structure,Acetylation,Alternative splicing,Annexin,Calcium,Calcium/phospholipid-binding,Complete proteome,Cytoplasm,Direct protein sequencing,Phosphoprotein,Proteomics identification,Reference proteome,Repeat,	chain:Annexin A6,helix,modified residue,repeat:Annexin 1,repeat:Annexin 2,repeat:Annexin 3,repeat:Annexin 4,repeat:Annexin 5,repeat:Annexin 6,repeat:Annexin 7,repeat:Annexin 8,sequence conflict,strand,turn,
ENSG00000011201	anosmin 1(ANOS1)	Homo sapiens				GO:0006928~movement of cell or subcellular component,GO:0006935~chemotaxis,GO:0007155~cell adhesion,GO:0007411~axon guidance,GO:0008543~fibroblast growth factor receptor signaling pathway,GO:0010951~negative regulation of endopeptidase activity,	GO:0005576~extracellular region,GO:0005578~proteinaceous extracellular matrix,GO:0005615~extracellular space,GO:0005886~plasma membrane,	GO:0004867~serine-type endopeptidase inhibitor activity,GO:0005201~extracellular matrix structural constituent,GO:0005515~protein binding,GO:0008201~heparin binding,	IPR003961:Fibronectin, type III,IPR008197:Whey acidic protein-type 4-disulphide core,IPR013783:Immunoglobulin-like fold,		308700~Hypogonadotropic hypogonadism 1 with or without anosmia (Kallmann syndrome 1),		SM00060:FN3,SM00217:WAP,	3D-structure,Cell adhesion,Cell membrane,Chemotaxis,Complete proteome,Disease mutation,Disulfide bond,Glycoprotein,Heparin-binding,Hydrolase,Hypogonadotropic hypogonadism,Kallmann syndrome,Membrane,Polymorphism,Protease inhibitor,Reference proteome,Repeat,Secreted,Serine protease inhibitor,Signal,	chain:Anosmin-1,domain:Fibronectin type-III 1,domain:Fibronectin type-III 2,domain:Fibronectin type-III 3,domain:Fibronectin type-III 4,domain:WAP,glycosylation site:N-linked (GlcNAc...),sequence conflict,sequence variant,signal peptide,
ENSG00000106819	asporin(ASPN)	Homo sapiens				GO:0006469~negative regulation of protein kinase activity,GO:0019221~cytokine-mediated signaling pathway,GO:0030282~bone mineralization,GO:0030512~negative regulation of transforming growth factor beta receptor signaling pathway,GO:0046426~negative regulation of JAK-STAT cascade,GO:0070171~negative regulation of tooth mineralization,	GO:0005578~proteinaceous extracellular matrix,GO:0005737~cytoplasm,GO:0031012~extracellular matrix,	GO:0004860~protein kinase inhibitor activity,GO:0005509~calcium ion binding,GO:0005518~collagen binding,	IPR000372:Leucine-rich repeat-containing N-terminal,IPR001611:Leucine-rich repeat,IPR003591:Leucine-rich repeat, typical subtype,IPR016352:Small leucine-rich proteoglycan, class I, decorin/asporin/byglycan,		603932~Lumbar disc degeneration,607850~Osteoarthritis susceptibility 3,	PIRSF002490:class I small leucine-rich proteoglycan, decorin/asporin/byglycan types,	SM00013:LRRNT,SM00369:LRR_TYP,	Biomineralization,Calcium,Complete proteome,Direct protein sequencing,Disulfide bond,Extracellular matrix,Glycoprotein,Leucine-rich repeat,Polymorphism,Proteomics identification,Reference proteome,Repeat,Secreted,Signal,Triplet repeat expansion,	chain:Asporin,compositionally biased region:Cys-rich,compositionally biased region:Poly-Asp,disulfide bond,glycosylation site:N-linked (GlcNAc...),glycosylation site:O-linked (GalNAc...),repeat:LRR 1,repeat:LRR 10,repeat:LRR 11,repeat:LRR 12,repeat:LRR 2,repeat:LRR 3,repeat:LRR 4,repeat:LRR 5,repeat:LRR 6,repeat:LRR 7,repeat:LRR 8,repeat:LRR 9,sequence conflict,signal peptide,
ENSG00000174808	betacellulin(BTC)	Homo sapiens				GO:0000165~MAPK cascade,GO:0007173~epidermal growth factor receptor signaling pathway,GO:0008284~positive regulation of cell proliferation,GO:0014066~regulation of phosphatidylinositol 3-kinase signaling,GO:0018108~peptidyl-tyrosine phosphorylation,GO:0035810~positive regulation of urine volume,GO:0038128~ERBB2 signaling pathway,GO:0043066~negative regulation of apoptotic process,GO:0043547~posit…	GO:0005576~extracellular region,GO:0005615~extracellular space,GO:0005622~intracellular,GO:0005886~plasma membrane,GO:0016021~integral component of membrane,	GO:0004713~protein tyrosine kinase activity,GO:0005088~Ras guanyl-nucleotide exchange factor activity,GO:0005154~epidermal growth factor receptor binding,GO:0005515~protein binding,GO:0008083~growth factor activity,GO:0046934~phosphatidylinositol-4,5-bisphosphate 3-kinase activity,	IPR000742:Epidermal growth factor-like domain,IPR013032:EGF-like, conserved site,IPR015497:Epidermal growth factor receptor ligand,	hsa04012:ErbB signaling pathway,				3D-structure,Cell membrane,Complete proteome,Disulfide bond,EGF-like domain,Glycoprotein,Growth factor,Membrane,Mitogen,Polymorphism,Proteomics identification,Reference proteome,Secreted,Signal,Transmembrane,Transmembrane helix,	chain:Betacellulin,chain:Probetacellulin,compositionally biased region:Arg/Lys-rich (basic),disulfide bond,domain:EGF-like,glycosylation site:N-linked (GlcNAc...),helix,propeptide:Removed in mature form,sequence variant,signal peptide,strand,topological domain:Cytoplasmic,topological domain:Extracellular,transmembrane region,turn,
ENSG00000182492	biglycan(BGN)	Homo sapiens		h_slrpPathway:Small Leucine-rich Proteoglycan (SLRP) molecules,		GO:0001974~blood vessel remodeling,GO:0006469~negative regulation of protein kinase activity,GO:0019221~cytokine-mediated signaling pathway,GO:0019800~peptide cross-linking via chondroitin 4-sulfate glycosaminoglycan,GO:0030198~extracellular matrix organization,GO:0030203~glycosaminoglycan metabolic process,GO:0030206~chondroitin sulfate biosynthetic process,GO:0030207~chondroitin sulfate catabol…	GO:0005576~extracellular region,GO:0005578~proteinaceous extracellular matrix,GO:0005737~cytoplasm,GO:0005796~Golgi lumen,GO:0009986~cell surface,GO:0030133~transport vesicle,GO:0031012~extracellular matrix,GO:0042383~sarcolemma,GO:0043202~lysosomal lumen,GO:0070062~extracellular exosome,	GO:0004860~protein kinase inhibitor activity,GO:0005201~extracellular matrix structural constituent,GO:0005539~glycosaminoglycan binding,GO:0050840~extracellular matrix binding,	IPR000372:Leucine-rich repeat-containing N-terminal,IPR001611:Leucine-rich repeat,IPR003591:Leucine-rich repeat, typical subtype,IPR016352:Small leucine-rich proteoglycan, class I, decorin/asporin/byglycan,			PIRSF002490:class I small leucine-rich proteoglycan, decorin/asporin/byglycan types,	SM00013:LRRNT,SM00369:LRR_TYP,	Complete proteome,Direct protein sequencing,Disease mutation,Disulfide bond,Dwarfism,Extracellular matrix,Glycoprotein,Leucine-rich repeat,Polymorphism,Proteoglycan,Proteomics identification,Reference proteome,Repeat,Secreted,Signal,	chain:Biglycan,compositionally biased region:Cys-rich,disulfide bond,glycosylation site:N-linked (GlcNAc...),glycosylation site:O-linked (Xyl...) (glycosaminoglycan),repeat:LRR 1,repeat:LRR 10,repeat:LRR 11,repeat:LRR 12,repeat:LRR 2,repeat:LRR 3,repeat:LRR 4,repeat:LRR 5,repeat:LRR 6,repeat:LRR 7,repeat:LRR 8,repeat:LRR 9,sequence conflict,sequence variant,signal peptide,
ENSG00000183682	bone morphogenetic protein 8a(BMP8A)	Homo sapiens				GO:0001503~ossification,GO:0002024~diet induced thermogenesis,GO:0010862~positive regulation of pathway-restricted SMAD protein phosphorylation,GO:0030509~BMP signaling pathway,GO:0040007~growth,GO:0042981~regulation of apoptotic process,GO:0043408~regulation of MAPK cascade,GO:0046676~negative regulation of insulin secretion,GO:0048468~cell development,GO:0051216~cartilage development,GO:0060395…	GO:0005576~extracellular region,GO:0005615~extracellular space,	GO:0005125~cytokine activity,GO:0005160~transforming growth factor beta receptor binding,GO:0008083~growth factor activity,GO:0070700~BMP receptor binding,	IPR001111:Transforming growth factor-beta, N-terminal,IPR001839:Transforming growth factor-beta, C-terminal,IPR002405:Inhibin, alpha subunit,IPR015615:Transforming growth factor-beta-related,IPR017948:Transforming growth factor beta, conserved site,	hsa04350:TGF-beta signaling pathway,hsa04390:Hippo signaling pathway,			SM00204:TGFB,	Chondrogenesis,Complete proteome,Cytokine,Developmental protein,Differentiation,Disulfide bond,Glycoprotein,Growth factor,Osteogenesis,Polymorphism,Reference proteome,Secreted,Signal,	chain:Bone morphogenetic protein 8A,disulfide bond,glycosylation site:N-linked (GlcNAc...),sequence variant,signal peptide,
ENSG00000132692	brevican(BCAN)	Homo sapiens				GO:0001501~skeletal system development,GO:0007155~cell adhesion,GO:0007417~central nervous system development,GO:0021766~hippocampus development,GO:0022617~extracellular matrix disassembly,GO:0030198~extracellular matrix organization,GO:0030203~glycosaminoglycan metabolic process,GO:0030206~chondroitin sulfate biosynthetic process,GO:0030207~chondroitin sulfate catabolic process,GO:0030208~dermat…	GO:0005576~extracellular region,GO:0005578~proteinaceous extracellular matrix,GO:0005796~Golgi lumen,GO:0031225~anchored component of membrane,GO:0043202~lysosomal lumen,	GO:0005201~extracellular matrix structural constituent,GO:0005540~hyaluronic acid binding,GO:0030246~carbohydrate binding,	IPR000436:Sushi/SCR/CCP,IPR000538:Link,IPR000742:Epidermal growth factor-like domain,IPR001304:C-type lectin,IPR003006:Immunoglobulin/major histocompatibility complex, conserved site,IPR003599:Immunoglobulin subtype,IPR007110:Immunoglobulin-like domain,IPR013032:EGF-like, conserved site,IPR013106:Immunoglobulin V-set,IPR013783:Immunoglobulin-like fold,IPR016186:C-type lectin-like,IPR016187:C-type…				SM00032:CCP,SM00034:CLECT,SM00181:EGF,SM00406:IGv,SM00409:IG,SM00445:LINK,	Alternative splicing,Complete proteome,Disulfide bond,EGF-like domain,Extracellular matrix,Glycoprotein,GPI-anchor,Hyaluronic acid,Immunoglobulin domain,Lectin,Lipoprotein,Membrane,Phosphoprotein,Polymorphism,Proteoglycan,Proteomics identification,Reference proteome,Repeat,Secreted,Signal,Sushi,	chain:Brevican core protein,compositionally biased region:Glu-rich,disulfide bond,domain:C-type lectin,domain:EGF-like,domain:Ig-like V-type,domain:Link 1,domain:Link 2,domain:Sushi,glycosylation site:N-linked (GlcNAc...),sequence conflict,sequence variant,signal peptide,splice variant,
ENSG00000160161	cartilage intermediate layer protein 2(CILP2)	Homo sapiens					GO:0005578~proteinaceous extracellular matrix,GO:0070062~extracellular exosome,	GO:0004035~alkaline phosphatase activity,GO:0004551~nucleotide diphosphatase activity,	IPR000884:Thrombospondin, type 1 repeat,IPR003598:Immunoglobulin subtype 2,IPR003599:Immunoglobulin subtype,IPR007110:Immunoglobulin-like domain,IPR008969:Carboxypeptidase-like, regulatory domain,IPR013783:Immunoglobulin-like fold,IPR025155:WxxW domain,				SM00209:TSP1,SM00408:IGc2,SM00409:IG,	Cleavage on pair of basic residues,Complete proteome,Disulfide bond,Extracellular matrix,Glycoprotein,Immunoglobulin domain,Proteomics identification,Reference proteome,Secreted,Signal,	chain:Cartilage intermediate layer protein 2,chain:Cartilage intermediate layer protein 2 C1,chain:Cartilage intermediate layer protein 2 C2,disulfide bond,domain:Ig-like C2-type,domain:TSP type-1,glycosylation site:N-linked (GlcNAc...),sequence conflict,signal peptide,
ENSG00000138615	cartilage intermediate layer protein(CILP)	Homo sapiens				GO:0043569~negative regulation of insulin-like growth factor receptor signaling pathway,	GO:0005578~proteinaceous extracellular matrix,GO:0005615~extracellular space,GO:0031012~extracellular matrix,GO:0070062~extracellular exosome,	GO:0004035~alkaline phosphatase activity,GO:0004551~nucleotide diphosphatase activity,	IPR000884:Thrombospondin, type 1 repeat,IPR003598:Immunoglobulin subtype 2,IPR003599:Immunoglobulin subtype,IPR007110:Immunoglobulin-like domain,IPR008969:Carboxypeptidase-like, regulatory domain,IPR013783:Immunoglobulin-like fold,IPR025155:WxxW domain,		603932~Lumbar disc disease, susceptibility to,		SM00209:TSP1,SM00408:IGc2,SM00409:IG,	Cleavage on pair of basic residues,Complete proteome,Direct protein sequencing,Disulfide bond,Extracellular matrix,Glycoprotein,Immunoglobulin domain,Polymorphism,Reference proteome,Secreted,Signal,	chain:Cartilage intermediate layer protein 1,chain:Cartilage intermediate layer protein 1 C1,chain:Cartilage intermediate layer protein 1 C2,disulfide bond,domain:Ig-like C2-type,domain:TSP type-1,glycosylation site:N-linked (GlcNAc...),sequence conflict,sequence variant,signal peptide,
ENSG00000105664	cartilage oligomeric matrix protein(COMP)	Homo sapiens				GO:0001501~skeletal system development,GO:0003417~growth plate cartilage development,GO:0006915~apoptotic process,GO:0007155~cell adhesion,GO:0009887~organ morphogenesis,GO:0030198~extracellular matrix organization,GO:0043066~negative regulation of apoptotic process,GO:0060173~limb development,	GO:0005576~extracellular region,GO:0005578~proteinaceous extracellular matrix,GO:0005615~extracellular space,GO:0031012~extracellular matrix,GO:0070062~extracellular exosome,	GO:0002020~protease binding,GO:0005201~extracellular matrix structural constituent,GO:0005509~calcium ion binding,GO:0005515~protein binding,GO:0005518~collagen binding,GO:0008201~heparin binding,GO:0043395~heparan sulfate proteoglycan binding,	IPR000742:Epidermal growth factor-like domain,IPR001881:EGF-like calcium-binding,IPR003367:Thrombospondin, type 3-like repeat,IPR008859:Thrombospondin, C-terminal,IPR009030:Insulin-like growth factor binding protein, N-terminal,IPR013032:EGF-like, conserved site,IPR013320:Concanavalin A-like lectin/glucanase, subgroup,IPR017897:Thrombospondin, type 3 repeat,IPR018097:EGF-like calcium-binding, con…	hsa04145:Phagosome,hsa04151:PI3K-Akt signaling pathway,hsa04510:Focal adhesion,hsa04512:ECM-receptor interaction,hsa05144:Malaria,	132400~Epiphyseal dysplasia, multiple, 1,177170~Pseudoachondroplasia,		SM00179:EGF_CA,SM00181:EGF,	3D-structure,Alternative splicing,Apoptosis,Calcium,Cell adhesion,Coiled coil,Complete proteome,Direct protein sequencing,Disease mutation,Disulfide bond,Dwarfism,EGF-like domain,Extracellular matrix,Glycoprotein,Heparin-binding,Polymorphism,Proteomics identification,Reference proteome,Repeat,Secreted,Signal,	chain:Cartilage oligomeric matrix protein,disulfide bond,domain:EGF-like 1,domain:EGF-like 2; calcium-binding,domain:EGF-like 3; calcium-binding,domain:EGF-like 4,domain:TSP C-terminal,glycosylation site:N-linked (GlcNAc...),helix,region of interest:COMP N-terminal,region of interest:Mediates cell survival and induction of the IAP family of survival proteins,repeat:TSP type-3 1,repeat:TSP type-3 …
ENSG00000164733	cathepsin B(CTSB)	Homo sapiens				GO:0002224~toll-like receptor signaling pathway,GO:0006508~proteolysis,GO:0030574~collagen catabolic process,GO:0030855~epithelial cell differentiation,GO:0042981~regulation of apoptotic process,GO:0046697~decidualization,GO:0046718~viral entry into host cell,GO:0050790~regulation of catalytic activity,GO:0051603~proteolysis involved in cellular protein catabolic process,GO:0097067~cellular respo…	GO:0005576~extracellular region,GO:0005615~extracellular space,GO:0005622~intracellular,GO:0005730~nucleolus,GO:0005739~mitochondrion,GO:0005764~lysosome,GO:0036021~endolysosome lumen,GO:0042470~melanosome,GO:0043231~intracellular membrane-bounded organelle,GO:0048471~perinuclear region of cytoplasm,GO:0070062~extracellular exosome,	GO:0004197~cysteine-type endopeptidase activity,GO:0004252~serine-type endopeptidase activity,GO:0005515~protein binding,GO:0005518~collagen binding,GO:0008233~peptidase activity,GO:0008234~cysteine-type peptidase activity,GO:0016787~hydrolase activity,GO:0043394~proteoglycan binding,	IPR000169:Cysteine peptidase, cysteine active site,IPR000668:Peptidase C1A, papain C-terminal,IPR012599:Peptidase C1A, propeptide,IPR013128:Peptidase C1A, papain,IPR025660:Cysteine peptidase, histidine active site,IPR025661:Cysteine peptidase, asparagine active site,	hsa04142:Lysosome,hsa04612:Antigen processing and presentation,hsa04924:Renin secretion,			SM00645:Pept_C1,	3D-structure,Acetylation,Complete proteome,Direct protein sequencing,Disulfide bond,Glycoprotein,Hydrolase,Lysosome,Polymorphism,Protease,Proteomics identification,Reference proteome,Secreted,Signal,Thiol protease,Zymogen,	chain:Cathepsin B,chain:Cathepsin B heavy chain,chain:Cathepsin B light chain,disulfide bond,glycosylation site:N-linked (GlcNAc...),helix,propeptide:Activation peptide,sequence conflict,sequence variant,signal peptide,strand,turn,
ENSG00000196188	cathepsin E(CTSE)	Homo sapiens				GO:0007586~digestion,GO:0016540~protein autoprocessing,GO:0019886~antigen processing and presentation of exogenous peptide antigen via MHC class II,GO:0030163~protein catabolic process,	GO:0005768~endosome,GO:0070062~extracellular exosome,	GO:0004190~aspartic-type endopeptidase activity,GO:0042803~protein homodimerization activity,	IPR001461:Peptidase A1,IPR001969:Peptidase aspartic, active site,IPR012848:Propeptide, peptidase A1,IPR021109:Aspartic peptidase,	hsa04142:Lysosome,				3D-structure,Alternative splicing,Aspartyl protease,Autocatalytic cleavage,Complete proteome,Direct protein sequencing,Disulfide bond,Endosome,Glycoprotein,Hydrolase,Polymorphism,Protease,Reference proteome,Signal,Zymogen,	chain:Cathepsin E form I,chain:Cathepsin E form II,disulfide bond,glycosylation site:N-linked (GlcNAc...),helix,mutagenesis site,propeptide:Activation peptide,sequence variant,signal peptide,splice variant,strand,turn,
ENSG00000174080	cathepsin F(CTSF)	Homo sapiens				GO:0006508~proteolysis,GO:0019886~antigen processing and presentation of exogenous peptide antigen via MHC class II,GO:0051603~proteolysis involved in cellular protein catabolic process,	GO:0005615~extracellular space,GO:0005764~lysosome,GO:0043202~lysosomal lumen,GO:0070062~extracellular exosome,GO:1903561~extracellular vesicle,	GO:0004197~cysteine-type endopeptidase activity,GO:0008234~cysteine-type peptidase activity,	IPR000169:Cysteine peptidase, cysteine active site,IPR000668:Peptidase C1A, papain C-terminal,IPR013128:Peptidase C1A, papain,IPR013201:Proteinase inhibitor I29, cathepsin propeptide,IPR025660:Cysteine peptidase, histidine active site,	hsa04142:Lysosome,	615362~Ceroid lipofuscinosis, neuronal, 13, Kufs type,		SM00645:Pept_C1,SM00848:SM00848,	3D-structure,Complete proteome,Disease mutation,Disulfide bond,Glycoprotein,Hydrolase,Lysosome,Neurodegeneration,Neuronal ceroid lipofuscinosis,Polymorphism,Protease,Proteomics identification,Reference proteome,Signal,Thiol protease,Zymogen,	chain:Cathepsin F,disulfide bond,glycosylation site:N-linked (GlcNAc...),helix,modified residue,propeptide:Activation peptide,sequence conflict,sequence variant,signal peptide,strand,turn,
ENSG00000143387	cathepsin K(CTSK)	Homo sapiens				GO:0001957~intramembranous ossification,GO:0002224~toll-like receptor signaling pathway,GO:0006508~proteolysis,GO:0022617~extracellular matrix disassembly,GO:0030574~collagen catabolic process,GO:0045453~bone resorption,GO:0051603~proteolysis involved in cellular protein catabolic process,GO:1903146~regulation of mitophagy,GO:1903955~positive regulation of protein targeting to mitochondrion,	GO:0005576~extracellular region,GO:0005615~extracellular space,GO:0005764~lysosome,GO:0036021~endolysosome lumen,	GO:0001968~fibronectin binding,GO:0004197~cysteine-type endopeptidase activity,GO:0004252~serine-type endopeptidase activity,GO:0005515~protein binding,GO:0005518~collagen binding,GO:0008234~cysteine-type peptidase activity,GO:0043394~proteoglycan binding,	IPR000169:Cysteine peptidase, cysteine active site,IPR000668:Peptidase C1A, papain C-terminal,IPR013128:Peptidase C1A, papain,IPR013201:Proteinase inhibitor I29, cathepsin propeptide,IPR015644:Peptidase C1A, cathepsin K,IPR025660:Cysteine peptidase, histidine active site,IPR025661:Cysteine peptidase, asparagine active site,	hsa04142:Lysosome,hsa04380:Osteoclast differentiation,hsa04620:Toll-like receptor signaling pathway,hsa05323:Rheumatoid arthritis,	265800~Pycnodysostosis,		SM00645:Pept_C1,SM00848:SM00848,	3D-structure,Complete proteome,Disease mutation,Disulfide bond,Glycoprotein,Hydrolase,Lysosome,Protease,Proteomics identification,Reference proteome,Signal,Thiol protease,Zymogen,	chain:Cathepsin K,disulfide bond,glycosylation site:N-linked (GlcNAc...),helix,propeptide:Activation peptide,sequence conflict,sequence variant,signal peptide,strand,turn,
ENSG00000101938	chordin like 1(CHRDL1)	Homo sapiens				GO:0001503~ossification,GO:0001654~eye development,GO:0007399~nervous system development,GO:0030154~cell differentiation,GO:0030509~BMP signaling pathway,GO:0030514~negative regulation of BMP signaling pathway,GO:0048749~compound eye development,	GO:0005576~extracellular region,		IPR001007:von Willebrand factor, type C,		Megalocornea 1, X-linked 309300~Megalocornea 1, X-linked 309300,		SM00214:VWC,	Alternative splicing,Complete proteome,Developmental protein,Differentiation,Disease mutation,Glycoprotein,Neurogenesis,Osteogenesis,Reference proteome,Repeat,Secreted,Signal,	chain:Chordin-like protein 1,domain:VWFC 1,domain:VWFC 2,domain:VWFC 3,glycosylation site:N-linked (GlcNAc...),short sequence motif:Cell attachment site,signal peptide,splice variant,
ENSG00000124491	coagulation factor XIII A chain(F13A1)	Homo sapiens		h_fibrinolysisPathway:Fibrinolysis Pathway,		GO:0002576~platelet degranulation,GO:0007596~blood coagulation,GO:0018149~peptide cross-linking,	GO:0005576~extracellular region,GO:0031093~platelet alpha granule lumen,GO:0072562~blood microparticle,	GO:0003810~protein-glutamine gamma-glutamyltransferase activity,GO:0046872~metal ion binding,	IPR001102:Transglutaminase, N-terminal,IPR002931:Transglutaminase-like,IPR008958:Transglutaminase, C-terminal,IPR013783:Immunoglobulin-like fold,IPR013808:Transglutaminase, conserved site,IPR014756:Immunoglobulin E-set,IPR023608:Protein-glutamine gamma-glutamyltransferase, eukaryota,	hsa04610:Complement and coagulation cascades,	188050~Venous thrombosis, protection against,608446~Myocardial infarction, protection against,613225~Factor XIIIA deficiency,	PIRSF000459:protein-glutamine gamma-glutamyltransferase/erythrocyte membrane protein band 4.2,	SM00460:TGc,	3D-structure,Acetylation,Acyltransferase,Blood coagulation,Calcium,Complete proteome,Cytoplasm,Direct protein sequencing,Disease mutation,Glycoprotein,Hemostasis,Metal-binding,Polymorphism,Proteomics identification,Reference proteome,Secreted,Transferase,Zymogen,	chain:Coagulation factor XIII A chain,glycosylation site:N-linked (GlcNAc...),helix,metal ion-binding site:Calcium,modified residue,propeptide:Activation peptide,sequence conflict,sequence variant,site:Cleavage; by thrombin; to produce active factor XIII-A,strand,turn,
ENSG00000164932	collagen triple helix repeat containing 1(CTHRC1)	Homo sapiens				GO:0016477~cell migration,GO:0032092~positive regulation of protein binding,GO:0033690~positive regulation of osteoblast proliferation,GO:0043932~ossification involved in bone remodeling,GO:0045669~positive regulation of osteoblast differentiation,GO:0060071~Wnt signaling pathway, planar cell polarity pathway,GO:0060122~inner ear receptor stereocilium organization,GO:0090090~negative regulation o…	GO:0005578~proteinaceous extracellular matrix,GO:0005581~collagen trimer,GO:0005615~extracellular space,GO:0005737~cytoplasm,	GO:0005109~frizzled binding,GO:0017147~Wnt-protein binding,	IPR008160:Collagen triple helix repeat,		614266~Barrett esophagus/esophageal adenocarcinoma,			Alternative splicing,Collagen,Complete proteome,Direct protein sequencing,Extracellular matrix,Glycoprotein,Polymorphism,Proteomics identification,Reference proteome,Secreted,Signal,	chain:Collagen triple helix repeat-containing protein 1,domain:Collagen-like,glycosylation site:N-linked (GlcNAc...),sequence conflict,signal peptide,splice variant,
ENSG00000108821	collagen type I alpha 1 chain(COL1A1)	Homo sapiens				GO:0001501~skeletal system development,GO:0001568~blood vessel development,GO:0001649~osteoblast differentiation,GO:0001957~intramembranous ossification,GO:0001958~endochondral ossification,GO:0007155~cell adhesion,GO:0007596~blood coagulation,GO:0007601~visual perception,GO:0007605~sensory perception of sound,GO:0010718~positive regulation of epithelial to mesenchymal transition,GO:0010812~negat…	GO:0005576~extracellular region,GO:0005581~collagen trimer,GO:0005584~collagen type I trimer,GO:0005615~extracellular space,GO:0005788~endoplasmic reticulum lumen,GO:0005794~Golgi apparatus,GO:0016021~integral component of membrane,GO:0030141~secretory granule,GO:0031012~extracellular matrix,	GO:0005201~extracellular matrix structural constituent,GO:0005515~protein binding,GO:0042802~identical protein binding,GO:0046872~metal ion binding,GO:0048407~platelet-derived growth factor binding,	IPR000885:Fibrillar collagen, C-terminal,IPR001007:von Willebrand factor, type C,IPR008160:Collagen triple helix repeat,	hsa04151:PI3K-Akt signaling pathway,hsa04510:Focal adhesion,hsa04512:ECM-receptor interaction,hsa04611:Platelet activation,hsa04974:Protein digestion and absorption,hsa05146:Amoebiasis,	114000~Caffey disease,130000~Ehlers-Danlos syndrome, classic,130060~Ehlers-Danlos syndrome, type VIIA,166200~Osteogenesis imperfecta, type I,166210~Osteogenesis imperfecta, type II,166220~Osteogenesis imperfecta, type IV,166710~Bone mineral density variation QTL, osteoporosis,259420~Osteogenesis imperfecta, type III,		SM00038:COLFI,SM00214:VWC,	3D-structure,Calcium,Chromosomal rearrangement,Collagen,Complete proteome,Direct protein sequencing,Disease mutation,Disulfide bond,Dwarfism,Ehlers-Danlos syndrome,Extracellular matrix,Glycoprotein,Hydroxylation,Membrane,Metal-binding,Osteogenesis imperfecta,Phosphoprotein,Polymorphism,Proteomics identification,Pyrrolidone carboxylic acid,Reference proteome,Repeat,Secreted,Signal,Transmembrane,Tr…	chain:Collagen alpha-1(I) chain,disulfide bond,domain:Fibrillar collagen NC1,domain:VWFC,glycosylation site:N-linked (GlcNAc...),glycosylation site:O-linked (Gal...),modified residue,propeptide:C-terminal propeptide,propeptide:N-terminal propeptide,region of interest:Nonhelical region (C-terminal),region of interest:Nonhelical region (N-terminal),region of interest:Triple-helical region,sequence …
ENSG00000164692	collagen type I alpha 2 chain(COL1A2)	Homo sapiens				GO:0001501~skeletal system development,GO:0001568~blood vessel development,GO:0007179~transforming growth factor beta receptor signaling pathway,GO:0007266~Rho protein signal transduction,GO:0007596~blood coagulation,GO:0008217~regulation of blood pressure,GO:0030168~platelet activation,GO:0030198~extracellular matrix organization,GO:0030199~collagen fibril organization,GO:0030574~collagen catabo…	GO:0005576~extracellular region,GO:0005578~proteinaceous extracellular matrix,GO:0005581~collagen trimer,GO:0005584~collagen type I trimer,GO:0005615~extracellular space,GO:0005788~endoplasmic reticulum lumen,GO:0031012~extracellular matrix,GO:0070062~extracellular exosome,	GO:0005201~extracellular matrix structural constituent,GO:0005515~protein binding,GO:0030674~protein binding, bridging,GO:0042802~identical protein binding,GO:0046332~SMAD binding,GO:0046872~metal ion binding,GO:0048407~platelet-derived growth factor binding,	IPR000885:Fibrillar collagen, C-terminal,IPR008160:Collagen triple helix repeat,	hsa04151:PI3K-Akt signaling pathway,hsa04510:Focal adhesion,hsa04512:ECM-receptor interaction,hsa04611:Platelet activation,hsa04974:Protein digestion and absorption,hsa05146:Amoebiasis,	130060~Ehlers-Danlos syndrome, type VIIB,166210~Osteogenesis imperfecta, type II,166220~Osteogenesis imperfecta, type IV,166710~Osteoporosis, postmenopausal,225320~Ehlers-Danlos syndrome, cardiac valvular form,259420~Osteogenesis imperfecta, type III,		SM00038:COLFI,	3D-structure,Calcium,Chromosomal rearrangement,Collagen,Complete proteome,Direct protein sequencing,Disease mutation,Disulfide bond,Dwarfism,Ehlers-Danlos syndrome,Extracellular matrix,Glycoprotein,Hydroxylation,Metal-binding,Osteogenesis imperfecta,Polymorphism,Proteomics identification,Pyrrolidone carboxylic acid,Reference proteome,Repeat,Secreted,Signal,	chain:Collagen alpha-2(I) chain,domain:Fibrillar collagen NC1,glycosylation site:N-linked (GlcNAc...),modified residue,propeptide:C-terminal propeptide,propeptide:N-terminal propeptide,sequence conflict,sequence variant,signal peptide,
ENSG00000187498	collagen type IV alpha 1 chain(COL4A1)	Homo sapiens		h_ace2Pathway:Angiotensin-converting enzyme 2 regulates heart function,h_amiPathway:Acute Myocardial Infarction,h_intrinsicPathway:Intrinsic Prothrombin Activation Pathway,h_npp1Pathway:Regulators of Bone Mineralization,h_plateletAppPathway:Platelet Amyloid Precursor Protein Pathway,h_vitCBPathway:Vitamin C in the Brain,		GO:0001569~patterning of blood vessels,GO:0007420~brain development,GO:0007528~neuromuscular junction development,GO:0030198~extracellular matrix organization,GO:0030574~collagen catabolic process,GO:0030855~epithelial cell differentiation,GO:0038063~collagen-activated tyrosine kinase receptor signaling pathway,GO:0048514~blood vessel morphogenesis,GO:0061304~retinal blood vessel morphogenesis,GO…	GO:0005576~extracellular region,GO:0005587~collagen type IV trimer,GO:0005604~basement membrane,GO:0005788~endoplasmic reticulum lumen,GO:0031012~extracellular matrix,	GO:0005201~extracellular matrix structural constituent,GO:0005515~protein binding,GO:0030023~extracellular matrix constituent conferring elasticity,GO:0048407~platelet-derived growth factor binding,	IPR001442:Collagen IV, non-collagenous,IPR008160:Collagen triple helix repeat,IPR016187:C-type lectin fold,	hsa04151:PI3K-Akt signaling pathway,hsa04510:Focal adhesion,hsa04512:ECM-receptor interaction,hsa04974:Protein digestion and absorption,hsa05146:Amoebiasis,hsa05200:Pathways in cancer,hsa05222:Small cell lung cancer,	175780~Porencephaly 1,180000~Retinal arteries, tortuosity of,607595~Brain small vessel disease with or without ocular anomalies,611773~Angiopathy, hereditary, with nephropathy, aneurysms, and muscle cramps,614519~Hemorrhage, intracerebral, susceptibility to,		SM00111:C4,	3D-structure,Alternative splicing,Angiogenesis,Basement membrane,Collagen,Complete proteome,Direct protein sequencing,Disease mutation,Disulfide bond,Extracellular matrix,Glycoprotein,Hydroxylation,Polymorphism,Proteomics identification,Reference proteome,Repeat,Secreted,Signal,	chain:Arresten,chain:Collagen alpha-1(IV) chain,cross-link:S-Lysyl-methionine sulfilimine (Lys-Met) (interchain with M-1533),cross-link:S-Lysyl-methionine sulfilimine (Met-Lys) (interchain with K-1651),disulfide bond,domain:Collagen IV NC1,glycosylation site:N-linked (GlcNAc...),helix,propeptide:N-terminal propeptide (7S domain),region of interest:Triple-helical region,sequence conflict,sequence …
ENSG00000134871	collagen type IV alpha 2 chain(COL4A2)	Homo sapiens		h_ace2Pathway:Angiotensin-converting enzyme 2 regulates heart function,h_amiPathway:Acute Myocardial Infarction,h_intrinsicPathway:Intrinsic Prothrombin Activation Pathway,h_npp1Pathway:Regulators of Bone Mineralization,h_plateletAppPathway:Platelet Amyloid Precursor Protein Pathway,h_vitCBPathway:Vitamin C in the Brain,		GO:0001525~angiogenesis,GO:0006351~transcription, DNA-templated,GO:0016525~negative regulation of angiogenesis,GO:0030198~extracellular matrix organization,GO:0030574~collagen catabolic process,GO:0035987~endodermal cell differentiation,GO:0038063~collagen-activated tyrosine kinase receptor signaling pathway,GO:0071560~cellular response to transforming growth factor beta stimulus,	GO:0005576~extracellular region,GO:0005587~collagen type IV trimer,GO:0005788~endoplasmic reticulum lumen,GO:0031012~extracellular matrix,GO:0043231~intracellular membrane-bounded organelle,GO:0070062~extracellular exosome,	GO:0005201~extracellular matrix structural constituent,GO:0005515~protein binding,	IPR001442:Collagen IV, non-collagenous,IPR008160:Collagen triple helix repeat,IPR016187:C-type lectin fold,	hsa04151:PI3K-Akt signaling pathway,hsa04510:Focal adhesion,hsa04512:ECM-receptor interaction,hsa04974:Protein digestion and absorption,hsa05146:Amoebiasis,hsa05200:Pathways in cancer,hsa05222:Small cell lung cancer,	614483~Porencephaly 2,614519~Hemorrhage, intracerebral, susceptibility to,		SM00111:C4,	3D-structure,Angiogenesis,Basement membrane,Collagen,Complete proteome,Direct protein sequencing,Disease mutation,Disulfide bond,Extracellular matrix,Glycoprotein,Hydroxylation,Polymorphism,Proteomics identification,Reference proteome,Repeat,Secreted,Signal,	chain:Canstatin,chain:Collagen alpha-2(IV) chain,disulfide bond,domain:Collagen IV NC1,glycosylation site:N-linked (GlcNAc...),helix,propeptide:N-terminal propeptide (7S domain),region of interest:Triple-helical region,sequence conflict,sequence variant,signal peptide,strand,turn,
ENSG00000130635	collagen type V alpha 1 chain(COL5A1)	Homo sapiens				GO:0001568~blood vessel development,GO:0003007~heart morphogenesis,GO:0007155~cell adhesion,GO:0016477~cell migration,GO:0030198~extracellular matrix organization,GO:0030199~collagen fibril organization,GO:0030574~collagen catabolic process,GO:0032964~collagen biosynthetic process,GO:0035313~wound healing, spreading of epidermal cells,GO:0035989~tendon development,GO:0043206~extracellular fibril …	GO:0005576~extracellular region,GO:0005578~proteinaceous extracellular matrix,GO:0005581~collagen trimer,GO:0005588~collagen type V trimer,GO:0005604~basement membrane,GO:0005788~endoplasmic reticulum lumen,GO:0031012~extracellular matrix,GO:0070062~extracellular exosome,	GO:0005178~integrin binding,GO:0005201~extracellular matrix structural constituent,GO:0008201~heparin binding,GO:0043394~proteoglycan binding,GO:0046872~metal ion binding,GO:0048407~platelet-derived growth factor binding,	IPR000885:Fibrillar collagen, C-terminal,IPR001791:Laminin G domain,IPR008160:Collagen triple helix repeat,IPR013320:Concanavalin A-like lectin/glucanase, subgroup,	hsa04151:PI3K-Akt signaling pathway,hsa04510:Focal adhesion,hsa04512:ECM-receptor interaction,hsa04611:Platelet activation,hsa04974:Protein digestion and absorption,hsa05146:Amoebiasis,	130000~Ehlers-Danlos syndrome, classic type,		SM00038:COLFI,SM00210:TSPN,SM00282:LamG,	3D-structure,Calcium,Collagen,Complete proteome,Direct protein sequencing,Disease mutation,Disulfide bond,Ehlers-Danlos syndrome,Extracellular matrix,Heparin-binding,Hydroxylation,Metal-binding,Polymorphism,Proteomics identification,Reference proteome,Repeat,Secreted,Signal,Sulfation,	chain:Collagen alpha-1(V) chain,domain:Fibrillar collagen NC1,domain:Laminin G-like,domain:TSP N-terminal,modified residue,propeptide:C-terminal propeptide,region of interest:Interrupted collagenous region,region of interest:Nonhelical region,region of interest:Triple-helical region,sequence conflict,sequence variant,signal peptide,
ENSG00000204262	collagen type V alpha 2 chain(COL5A2)	Homo sapiens				GO:0001501~skeletal system development,GO:0001503~ossification,GO:0030198~extracellular matrix organization,GO:0030199~collagen fibril organization,GO:0030574~collagen catabolic process,GO:0043588~skin development,GO:0048592~eye morphogenesis,GO:0071230~cellular response to amino acid stimulus,GO:1903225~negative regulation of endodermal cell differentiation,	GO:0005576~extracellular region,GO:0005578~proteinaceous extracellular matrix,GO:0005581~collagen trimer,GO:0005588~collagen type V trimer,GO:0005788~endoplasmic reticulum lumen,GO:0031012~extracellular matrix,	GO:0005201~extracellular matrix structural constituent,GO:0046332~SMAD binding,GO:0046872~metal ion binding,	IPR000885:Fibrillar collagen, C-terminal,IPR001007:von Willebrand factor, type C,IPR008160:Collagen triple helix repeat,IPR014716:Fibrinogen, alpha/beta/gamma chain, C-terminal globular, subdomain 1,	hsa04151:PI3K-Akt signaling pathway,hsa04510:Focal adhesion,hsa04512:ECM-receptor interaction,hsa04611:Platelet activation,hsa04974:Protein digestion and absorption,hsa05146:Amoebiasis,	130000~Ehlers-Danlos syndrome, classic type,		SM00038:COLFI,SM00214:VWC,	3D-structure,Calcium,Collagen,Complete proteome,Direct protein sequencing,Disease mutation,Disulfide bond,Ehlers-Danlos syndrome,Extracellular matrix,Glycoprotein,Hydroxylation,Metal-binding,Polymorphism,Proteomics identification,Reference proteome,Repeat,Secreted,Signal,	chain:Collagen alpha-2(V) chain,domain:Fibrillar collagen NC1,domain:VWFC,glycosylation site:N-linked (GlcNAc...),modified residue,propeptide:C-terminal propeptide,sequence conflict,sequence variant,short sequence motif:Cell attachment site,signal peptide,
ENSG00000142156	collagen type VI alpha 1 chain(COL6A1)	Homo sapiens				GO:0001649~osteoblast differentiation,GO:0007155~cell adhesion,GO:0030198~extracellular matrix organization,GO:0030574~collagen catabolic process,GO:0035987~endodermal cell differentiation,GO:0070208~protein heterotrimerization,GO:0071230~cellular response to amino acid stimulus,	GO:0005576~extracellular region,GO:0005581~collagen trimer,GO:0005589~collagen type VI trimer,GO:0005765~lysosomal membrane,GO:0005788~endoplasmic reticulum lumen,GO:0016020~membrane,GO:0031012~extracellular matrix,GO:0042383~sarcolemma,GO:0043234~protein complex,GO:0070062~extracellular exosome,	GO:0048407~platelet-derived growth factor binding,	IPR002035:von Willebrand factor, type A,IPR008160:Collagen triple helix repeat,	hsa04151:PI3K-Akt signaling pathway,hsa04510:Focal adhesion,hsa04512:ECM-receptor interaction,hsa04974:Protein digestion and absorption,	158810~Bethlem myopathy 1,254090~Ullrich congenital muscular dystrophy 1,		SM00327:VWA,	Cell adhesion,Collagen,Complete proteome,Direct protein sequencing,Disease mutation,Extracellular matrix,Glycoprotein,Hydroxylation,Polymorphism,Proteomics identification,Reference proteome,Repeat,Secreted,Signal,	chain:Collagen alpha-1(VI) chain,domain:VWFA 1,domain:VWFA 2,domain:VWFA 3,glycosylation site:N-linked (GlcNAc...),region of interest:C-terminal globular domain,region of interest:N-terminal globular domain,region of interest:Triple-helical region,sequence conflict,sequence variant,short sequence motif:Cell attachment site,signal peptide,
ENSG00000142173	collagen type VI alpha 2 chain(COL6A2)	Homo sapiens				GO:0007155~cell adhesion,GO:0009749~response to glucose,GO:0030198~extracellular matrix organization,GO:0030574~collagen catabolic process,GO:0070208~protein heterotrimerization,	GO:0005576~extracellular region,GO:0005578~proteinaceous extracellular matrix,GO:0005581~collagen trimer,GO:0005615~extracellular space,GO:0005788~endoplasmic reticulum lumen,GO:0031012~extracellular matrix,GO:0042383~sarcolemma,GO:0043234~protein complex,GO:0070062~extracellular exosome,GO:1903561~extracellular vesicle,	GO:0005515~protein binding,	IPR002035:von Willebrand factor, type A,IPR008160:Collagen triple helix repeat,	hsa04151:PI3K-Akt signaling pathway,hsa04510:Focal adhesion,hsa04512:ECM-receptor interaction,hsa04974:Protein digestion and absorption,	158810~Bethlem myopathy 1,254090~Ullrich congenital muscular dystrophy 1,255600~Myosclerosis, congenital,		SM00327:VWA,	Alternative splicing,Cell adhesion,Collagen,Complete proteome,Direct protein sequencing,Disease mutation,Extracellular matrix,Glycoprotein,Hydroxylation,Membrane,Phosphoprotein,Polymorphism,Proteomics identification,Reference proteome,Repeat,Secreted,Signal,	chain:Collagen alpha-2(VI) chain,domain:VWFA 1,domain:VWFA 2,domain:VWFA 3,glycosylation site:N-linked (GlcNAc...),modified residue,region of interest:Nonhelical region,region of interest:Triple-helical region,sequence conflict,sequence variant,short sequence motif:Cell attachment site,signal peptide,splice variant,
ENSG00000163359	collagen type VI alpha 3 chain(COL6A3)	Homo sapiens				GO:0007155~cell adhesion,GO:0007517~muscle organ development,GO:0010951~negative regulation of endopeptidase activity,GO:0030198~extracellular matrix organization,GO:0030574~collagen catabolic process,	GO:0005576~extracellular region,GO:0005578~proteinaceous extracellular matrix,GO:0005581~collagen trimer,GO:0005589~collagen type VI trimer,GO:0005615~extracellular space,GO:0005788~endoplasmic reticulum lumen,GO:0031012~extracellular matrix,GO:0042383~sarcolemma,GO:0070062~extracellular exosome,GO:1903561~extracellular vesicle,	GO:0004867~serine-type endopeptidase inhibitor activity,	IPR002035:von Willebrand factor, type A,IPR002223:Proteinase inhibitor I2, Kunitz metazoa,IPR003961:Fibronectin, type III,IPR008160:Collagen triple helix repeat,IPR013783:Immunoglobulin-like fold,IPR020901:Proteinase inhibitor I2, Kunitz, conserved site,	hsa04151:PI3K-Akt signaling pathway,hsa04510:Focal adhesion,hsa04512:ECM-receptor interaction,hsa04974:Protein digestion and absorption,	158810~Bethlem myopathy 1,254090~Ullrich congenital muscular dystrophy 1,616411~Dystonia 27,		SM00131:KU,SM00327:VWA,	3D-structure,Alternative splicing,Cell adhesion,Collagen,Complete proteome,Direct protein sequencing,Disease mutation,Disulfide bond,Dystonia,Extracellular matrix,Glycoprotein,Hydroxylation,Phosphoprotein,Polymorphism,Protease inhibitor,Proteomics identification,Pyrrolidone carboxylic acid,Reference proteome,Repeat,Secreted,Serine protease inhibitor,Signal,	chain:Collagen alpha-3(VI) chain,compositionally biased region:Ala-rich,compositionally biased region:Thr-rich,disulfide bond,domain:BPTI/Kunitz inhibitor,domain:Collagen-like 1,domain:Collagen-like 2,domain:Collagen-like 3,domain:Collagen-like 4,domain:Collagen-like 5,domain:Fibronectin type-III,domain:VWFA 1,domain:VWFA 10,domain:VWFA 11,domain:VWFA 12,domain:VWFA 2,domain:VWFA 3,domain:VWFA 4,…
ENSG00000144810	collagen type VIII alpha 1 chain(COL8A1)	Homo sapiens				GO:0001525~angiogenesis,GO:0007155~cell adhesion,GO:0010811~positive regulation of cell-substrate adhesion,GO:0030198~extracellular matrix organization,GO:0030574~collagen catabolic process,GO:0035987~endodermal cell differentiation,GO:0048593~camera-type eye morphogenesis,GO:0050673~epithelial cell proliferation,	GO:0005576~extracellular region,GO:0005591~collagen type VIII trimer,GO:0005788~endoplasmic reticulum lumen,GO:0031012~extracellular matrix,GO:0043231~intracellular membrane-bounded organelle,GO:0070062~extracellular exosome,	GO:0005515~protein binding,	IPR001073:Complement C1q protein,IPR008160:Collagen triple helix repeat,IPR008983:Tumour necrosis factor-like domain,				SM00110:C1Q,	Angiogenesis,Basement membrane,Cell adhesion,Collagen,Complete proteome,Extracellular matrix,Hydroxylation,Proteomics identification,Reference proteome,Repeat,Secreted,Signal,	chain:Collagen alpha-1(VIII) chain,chain:Vastatin,domain:C1q,region of interest:Nonhelical region (NC1),region of interest:Nonhelical region (NC2),region of interest:Triple-helical region (COL1),sequence conflict,signal peptide,
ENSG00000171812	collagen type VIII alpha 2 chain(COL8A2)	Homo sapiens				GO:0001525~angiogenesis,GO:0016337~single organismal cell-cell adhesion,GO:0030198~extracellular matrix organization,GO:0030574~collagen catabolic process,GO:0048593~camera-type eye morphogenesis,GO:0050673~epithelial cell proliferation,	GO:0005576~extracellular region,GO:0005578~proteinaceous extracellular matrix,GO:0005581~collagen trimer,GO:0005604~basement membrane,GO:0005788~endoplasmic reticulum lumen,GO:0031012~extracellular matrix,	GO:0005201~extracellular matrix structural constituent,GO:0030674~protein binding, bridging,	IPR001073:Complement C1q protein,IPR008160:Collagen triple helix repeat,IPR008983:Tumour necrosis factor-like domain,		136800~Corneal dystrophy, Fuchs endothelial, 1,609140~Corneal dystrophy, posterior polymorphous 2,		SM00110:C1Q,	Angiogenesis,Basement membrane,Cell adhesion,Collagen,Complete proteome,Corneal dystrophy,Disease mutation,Extracellular matrix,Hydroxylation,Polymorphism,Proteomics identification,Reference proteome,Repeat,Secreted,Signal,	chain:Collagen alpha-2(VIII) chain,domain:C1q,region of interest:Nonhelical region (NC1),region of interest:Nonhelical region (NC2),region of interest:Triple-helical region,sequence conflict,sequence variant,signal peptide,
ENSG00000123500	collagen type X alpha 1 chain(COL10A1)	Homo sapiens				GO:0001501~skeletal system development,GO:0001958~endochondral ossification,GO:0030198~extracellular matrix organization,GO:0030574~collagen catabolic process,GO:0051216~cartilage development,	GO:0005576~extracellular region,GO:0005578~proteinaceous extracellular matrix,GO:0005581~collagen trimer,GO:0005788~endoplasmic reticulum lumen,GO:0005938~cell cortex,	GO:0005515~protein binding,GO:0046872~metal ion binding,	IPR001073:Complement C1q protein,IPR008160:Collagen triple helix repeat,IPR008983:Tumour necrosis factor-like domain,	hsa04974:Protein digestion and absorption,	156500~Metaphyseal chondrodysplasia, Schmid type,		SM00110:C1Q,	3D-structure,Calcium,Collagen,Complete proteome,Disease mutation,Extracellular matrix,Hydroxylation,Metal-binding,Polymorphism,Proteomics identification,Reference proteome,Repeat,Secreted,Signal,	chain:Collagen alpha-1(X) chain,domain:C1q,metal ion-binding site:Calcium,region of interest:Nonhelical region (NC1),region of interest:Nonhelical region (NC2),region of interest:Triple-helical region,sequence conflict,sequence variant,signal peptide,strand,turn,
ENSG00000060718	collagen type XI alpha 1 chain(COL11A1)	Homo sapiens				GO:0001502~cartilage condensation,GO:0001503~ossification,GO:0002063~chondrocyte development,GO:0006029~proteoglycan metabolic process,GO:0007601~visual perception,GO:0007605~sensory perception of sound,GO:0030198~extracellular matrix organization,GO:0030199~collagen fibril organization,GO:0030574~collagen catabolic process,GO:0035987~endodermal cell differentiation,GO:0035989~tendon development,…	GO:0005576~extracellular region,GO:0005578~proteinaceous extracellular matrix,GO:0005581~collagen trimer,GO:0005592~collagen type XI trimer,GO:0005788~endoplasmic reticulum lumen,	GO:0005201~extracellular matrix structural constituent,GO:0030674~protein binding, bridging,GO:0046872~metal ion binding,GO:0050840~extracellular matrix binding,	IPR000885:Fibrillar collagen, C-terminal,IPR001791:Laminin G domain,IPR008160:Collagen triple helix repeat,IPR013320:Concanavalin A-like lectin/glucanase, subgroup,	hsa04151:PI3K-Akt signaling pathway,hsa04510:Focal adhesion,hsa04512:ECM-receptor interaction,hsa04611:Platelet activation,hsa04974:Protein digestion and absorption,hsa05146:Amoebiasis,	154780~Marshall syndrome,228520~Fibrochondrogenesis 1,603932~Lumbar disc herniation, susceptibility to,604841~Stickler syndrome, type II,		SM00038:COLFI,SM00210:TSPN,SM00282:LamG,	Alternative splicing,Calcium,Cataract,Collagen,Complete proteome,Deafness,Direct protein sequencing,Disease mutation,Disulfide bond,Dwarfism,Ectodermal dysplasia,Extracellular matrix,Glycoprotein,Hydroxylation,Metal-binding,Polymorphism,Proteomics identification,Reference proteome,Repeat,Secreted,Signal,Stickler syndrome,	chain:Collagen alpha-1(XI) chain,domain:Fibrillar collagen NC1,domain:TSP N-terminal,glycosylation site:N-linked (GlcNAc...),modified residue,propeptide:C-terminal propeptide,propeptide:N-terminal propeptide,region of interest:Nonhelical region,region of interest:Nonhelical region (C-terminal),region of interest:Short nonhelical segment,region of interest:Telopeptide,region of interest:Triple-hel…
ENSG00000111799	collagen type XII alpha 1 chain(COL12A1)	Homo sapiens				GO:0001501~skeletal system development,GO:0007155~cell adhesion,GO:0030199~collagen fibril organization,GO:0030574~collagen catabolic process,GO:0035987~endodermal cell differentiation,	GO:0005576~extracellular region,GO:0005581~collagen trimer,GO:0005595~collagen type XII trimer,GO:0005615~extracellular space,GO:0005788~endoplasmic reticulum lumen,GO:0031012~extracellular matrix,GO:0070062~extracellular exosome,GO:1903561~extracellular vesicle,	GO:0030020~extracellular matrix structural constituent conferring tensile strength,	IPR001791:Laminin G domain,IPR002035:von Willebrand factor, type A,IPR003961:Fibronectin, type III,IPR008160:Collagen triple helix repeat,IPR013320:Concanavalin A-like lectin/glucanase, subgroup,IPR013783:Immunoglobulin-like fold,	hsa04974:Protein digestion and absorption,	616470~Ullrich congenital muscular dystrophy 2,616471~Bethlem myopathy 2,		SM00060:FN3,SM00210:TSPN,SM00327:VWA,	Alternative splicing,Cell adhesion,Collagen,Complete proteome,Direct protein sequencing,Disease mutation,Disulfide bond,Extracellular matrix,Glycoprotein,Hydroxylation,Polymorphism,Proteomics identification,Reference proteome,Repeat,Secreted,Signal,	chain:Collagen alpha-1(XII) chain,domain:Fibronectin type-III 1,domain:Fibronectin type-III 10,domain:Fibronectin type-III 11,domain:Fibronectin type-III 12,domain:Fibronectin type-III 13,domain:Fibronectin type-III 14,domain:Fibronectin type-III 15,domain:Fibronectin type-III 16,domain:Fibronectin type-III 17,domain:Fibronectin type-III 18,domain:Fibronectin type-III 2,domain:Fibronectin type-II…
ENSG00000187955	collagen type XIV alpha 1 chain(COL14A1)	Homo sapiens				GO:0016337~single organismal cell-cell adhesion,GO:0030198~extracellular matrix organization,GO:0030199~collagen fibril organization,	GO:0005576~extracellular region,GO:0005578~proteinaceous extracellular matrix,GO:0005581~collagen trimer,GO:0005596~collagen type XIV trimer,GO:0005615~extracellular space,GO:0005788~endoplasmic reticulum lumen,GO:0031012~extracellular matrix,GO:0070062~extracellular exosome,	GO:0005201~extracellular matrix structural constituent,GO:0005518~collagen binding,GO:0030674~protein binding, bridging,GO:0044822~poly(A) RNA binding,	IPR001791:Laminin G domain,IPR002035:von Willebrand factor, type A,IPR003961:Fibronectin, type III,IPR008160:Collagen triple helix repeat,IPR013320:Concanavalin A-like lectin/glucanase, subgroup,IPR013783:Immunoglobulin-like fold,	hsa04974:Protein digestion and absorption,			SM00060:FN3,SM00210:TSPN,SM00327:VWA,	Alternative splicing,Cell adhesion,Collagen,Complete proteome,Direct protein sequencing,Disulfide bond,Extracellular matrix,Glycoprotein,Hydroxylation,Polymorphism,Proteomics identification,Reference proteome,Repeat,Secreted,Signal,	chain:Collagen alpha-1(XIV) chain,domain:Fibronectin type-III 1,domain:Fibronectin type-III 2,domain:Fibronectin type-III 3,domain:Fibronectin type-III 4,domain:Fibronectin type-III 5,domain:Fibronectin type-III 6,domain:Fibronectin type-III 7,domain:Fibronectin type-III 8,domain:TSP N-terminal,domain:VWFA 1,domain:VWFA 2,glycosylation site:N-linked (GlcNAc...),glycosylation site:O-linked (Gal...…
ENSG00000204291	collagen type XV alpha 1 chain(COL15A1)	Homo sapiens				GO:0001525~angiogenesis,GO:0007155~cell adhesion,GO:0007165~signal transduction,GO:0030154~cell differentiation,GO:0030574~collagen catabolic process,	GO:0005576~extracellular region,GO:0005578~proteinaceous extracellular matrix,GO:0005581~collagen trimer,GO:0005582~collagen type XV trimer,GO:0005615~extracellular space,GO:0005788~endoplasmic reticulum lumen,GO:0016021~integral component of membrane,GO:0031012~extracellular matrix,GO:0070062~extracellular exosome,	GO:0005198~structural molecule activity,GO:0005201~extracellular matrix structural constituent,	IPR001791:Laminin G domain,IPR008160:Collagen triple helix repeat,IPR010515:Collagenase NC10/endostatin,IPR013320:Concanavalin A-like lectin/glucanase, subgroup,IPR016186:C-type lectin-like,IPR016187:C-type lectin fold,	hsa04974:Protein digestion and absorption,			SM00210:TSPN,	3D-structure,Angiogenesis,Cell adhesion,Collagen,Complete proteome,Developmental protein,Differentiation,Direct protein sequencing,Disulfide bond,Extracellular matrix,Glycoprotein,Hydroxylation,Polymorphism,Proteomics identification,Reference proteome,Repeat,Secreted,Signal,	chain:Collagen alpha-1(XV) chain,chain:Endostatin,domain:TSP N-terminal,glycosylation site:N-linked (GlcNAc...),region of interest:4 X tandem repeats,region of interest:Nonhelical region 1 (NC1),region of interest:Nonhelical region 10 (NC10),region of interest:Nonhelical region 2 (NC2),region of interest:Nonhelical region 3 (NC3),region of interest:Nonhelical region 4 (NC4),region of interest:Non…
ENSG00000084636	collagen type XVI alpha 1 chain(COL16A1)	Homo sapiens				GO:0007155~cell adhesion,GO:0007229~integrin-mediated signaling pathway,GO:0007565~female pregnancy,GO:0030198~extracellular matrix organization,GO:0033622~integrin activation,GO:0033627~cell adhesion mediated by integrin,GO:0051894~positive regulation of focal adhesion assembly,GO:0071230~cellular response to amino acid stimulus,	GO:0005576~extracellular region,GO:0005578~proteinaceous extracellular matrix,GO:0005597~collagen type XVI trimer,GO:0005788~endoplasmic reticulum lumen,	GO:0005178~integrin binding,GO:0005515~protein binding,	IPR001791:Laminin G domain,IPR008160:Collagen triple helix repeat,IPR013320:Concanavalin A-like lectin/glucanase, subgroup,				SM00210:TSPN,	Alternative splicing,Cell adhesion,Collagen,Complete proteome,Direct protein sequencing,Extracellular matrix,Glycoprotein,Hydroxylation,Polymorphism,Proteomics identification,Reference proteome,Repeat,Secreted,Signal,	chain:Collagen alpha-1(XVI) chain,domain:TSP N-terminal,glycosylation site:N-linked (GlcNAc...),region of interest:Nonhelical region 1 (NC1),region of interest:Nonhelical region 10 (NC10),region of interest:Nonhelical region 2 (NC2),region of interest:Nonhelical region 3 (NC3),region of interest:Nonhelical region 4 (NC4),region of interest:Nonhelical region 5 (NC5),region of interest:Nonhelical r…
ENSG00000124749	collagen type XXI alpha 1 chain(COL21A1)	Homo sapiens					GO:0005576~extracellular region,GO:0005578~proteinaceous extracellular matrix,GO:0005581~collagen trimer,GO:0005788~endoplasmic reticulum lumen,GO:0031012~extracellular matrix,		IPR001791:Laminin G domain,IPR002035:von Willebrand factor, type A,IPR008160:Collagen triple helix repeat,IPR013320:Concanavalin A-like lectin/glucanase, subgroup,	hsa04974:Protein digestion and absorption,			SM00210:TSPN,SM00327:VWA,	Alternative splicing,Collagen,Complete proteome,Cytoplasm,Extracellular matrix,Glycoprotein,Polymorphism,Proteomics identification,Reference proteome,Repeat,Secreted,Signal,	chain:Collagen alpha-1(XXI) chain,domain:Collagen-like 1,domain:Collagen-like 2,domain:Collagen-like 3,domain:Collagen-like 4,domain:Collagen-like 5,domain:Collagen-like 6,domain:TSP N-terminal,domain:VWFA,glycosylation site:N-linked (GlcNAc...),sequence conflict,sequence variant,signal peptide,splice variant,
ENSG00000171502	collagen type XXIV alpha 1 chain(COL24A1)	Homo sapiens				GO:0002244~hematopoietic progenitor cell differentiation,	GO:0005576~extracellular region,GO:0005578~proteinaceous extracellular matrix,GO:0005581~collagen trimer,GO:0005788~endoplasmic reticulum lumen,	GO:0005201~extracellular matrix structural constituent,GO:0005515~protein binding,	IPR000885:Fibrillar collagen, C-terminal,IPR001791:Laminin G domain,IPR008160:Collagen triple helix repeat,IPR013320:Concanavalin A-like lectin/glucanase, subgroup,	hsa04151:PI3K-Akt signaling pathway,hsa04510:Focal adhesion,hsa04512:ECM-receptor interaction,hsa04611:Platelet activation,hsa04974:Protein digestion and absorption,hsa05146:Amoebiasis,			SM00038:COLFI,SM00210:TSPN,	Alternative splicing,Collagen,Complete proteome,Extracellular matrix,Glycoprotein,Polymorphism,Proteomics identification,Reference proteome,Repeat,Secreted,Signal,	chain:Collagen alpha-1(XXIV) chain,compositionally biased region:Poly-Tyr,domain:Collagen-like 1,domain:Collagen-like 10,domain:Collagen-like 11,domain:Collagen-like 12,domain:Collagen-like 13,domain:Collagen-like 14,domain:Collagen-like 15,domain:Collagen-like 16,domain:Collagen-like 17,domain:Collagen-like 2,domain:Collagen-like 3,domain:Collagen-like 4,domain:Collagen-like 5,domain:Collagen-li…
ENSG00000158270	collectin subfamily member 12(COLEC12)	Homo sapiens			Cell division and chromosome partitioning,	GO:0006898~receptor-mediated endocytosis,GO:0006910~phagocytosis, recognition,GO:0006952~defense response,GO:0009756~carbohydrate mediated signaling,GO:0034138~toll-like receptor 3 signaling pathway,GO:0045087~innate immune response,GO:0051260~protein homooligomerization,GO:0060355~positive regulation of cell adhesion molecule production,GO:0071360~cellular response to exogenous dsRNA,	GO:0005581~collagen trimer,GO:0005886~plasma membrane,GO:0016021~integral component of membrane,GO:0030666~endocytic vesicle membrane,GO:0070062~extracellular exosome,	GO:0005044~scavenger receptor activity,GO:0005534~galactose binding,GO:0008329~signaling pattern recognition receptor activity,GO:0030169~low-density lipoprotein particle binding,GO:0046872~metal ion binding,	IPR001304:C-type lectin,IPR008160:Collagen triple helix repeat,IPR016186:C-type lectin-like,IPR016187:C-type lectin fold,IPR018378:C-type lectin, conserved site,	hsa04145:Phagosome,			SM00034:CLECT,	3D-structure,Calcium,Coiled coil,Collagen,Complete proteome,Disulfide bond,Glycoprotein,Lectin,Membrane,Metal-binding,Polymorphism,Receptor,Reference proteome,Repeat,Signal-anchor,Transmembrane,Transmembrane helix,	binding site:Carbohydrate,binding site:Carbohydrate; via carbonyl oxygen,chain:Collectin-12,disulfide bond,domain:C-type lectin,domain:Collagen-like 1,domain:Collagen-like 2,domain:Collagen-like 3,glycosylation site:N-linked (GlcNAc...),helix,metal ion-binding site:Calcium 1,metal ion-binding site:Calcium 1; via carbonyl oxygen,metal ion-binding site:Calcium 2,metal ion-binding site:Calcium 2; vi…
ENSG00000173372	complement C1q A chain(C1QA)	Homo sapiens		h_classicPathway:Classical Complement Pathway,h_compPathway:Complement Pathway,		GO:0006508~proteolysis,GO:0006956~complement activation,GO:0006958~complement activation, classical pathway,GO:0007267~cell-cell signaling,GO:0010039~response to iron ion,GO:0045087~innate immune response,	GO:0005576~extracellular region,GO:0005581~collagen trimer,GO:0005602~complement component C1 complex,GO:0070062~extracellular exosome,	GO:0004252~serine-type endopeptidase activity,GO:0005515~protein binding,	IPR001073:Complement C1q protein,IPR008160:Collagen triple helix repeat,IPR008983:Tumour necrosis factor-like domain,	hsa04610:Complement and coagulation cascades,hsa05020:Prion diseases,hsa05133:Pertussis,hsa05142:Chagas disease (American trypanosomiasis),hsa05150:Staphylococcus aureus infection,hsa05322:Systemic lupus erythematosus,	613652~C1q deficiency,		SM00110:C1Q,	3D-structure,Collagen,Complement pathway,Complete proteome,Direct protein sequencing,Disulfide bond,Glycoprotein,Hydroxylation,Immunity,Innate immunity,Polymorphism,Proteomics identification,Reference proteome,Repeat,Secreted,Signal,	chain:Complement C1q subcomponent subunit A,disulfide bond,domain:C1q,domain:Collagen-like,glycosylation site:N-linked (GlcNAc...),glycosylation site:O-linked (Gal...),modified residue,sequence conflict,sequence variant,signal peptide,strand,turn,
ENSG00000173369	complement C1q B chain(C1QB)	Homo sapiens		h_classicPathway:Classical Complement Pathway,h_compPathway:Complement Pathway,		GO:0006508~proteolysis,GO:0006956~complement activation,GO:0006958~complement activation, classical pathway,GO:0045087~innate immune response,GO:0048839~inner ear development,	GO:0005576~extracellular region,GO:0005581~collagen trimer,GO:0005602~complement component C1 complex,GO:0070062~extracellular exosome,GO:0072562~blood microparticle,	GO:0004252~serine-type endopeptidase activity,GO:0005515~protein binding,GO:0042803~protein homodimerization activity,	IPR001073:Complement C1q protein,IPR008160:Collagen triple helix repeat,IPR008983:Tumour necrosis factor-like domain,	hsa04610:Complement and coagulation cascades,hsa05020:Prion diseases,hsa05133:Pertussis,hsa05142:Chagas disease (American trypanosomiasis),hsa05150:Staphylococcus aureus infection,hsa05322:Systemic lupus erythematosus,	613652~C1q deficiency,		SM00110:C1Q,	3D-structure,Collagen,Complement pathway,Complete proteome,Direct protein sequencing,Disease mutation,Disulfide bond,Glycoprotein,Hydroxylation,Immunity,Innate immunity,Polymorphism,Proteomics identification,Pyrrolidone carboxylic acid,Reference proteome,Repeat,Secreted,Signal,	chain:Complement C1q subcomponent subunit B,disulfide bond,domain:C1q,domain:Collagen-like,glycosylation site:O-linked (Gal...),modified residue,sequence conflict,sequence variant,signal peptide,strand,turn,
ENSG00000118523	connective tissue growth factor(CTGF)	Homo sapiens				GO:0001502~cartilage condensation,GO:0001503~ossification,GO:0001525~angiogenesis,GO:0001558~regulation of cell growth,GO:0001894~tissue homeostasis,GO:0006367~transcription initiation from RNA polymerase II promoter,GO:0007155~cell adhesion,GO:0007160~cell-matrix adhesion,GO:0007229~integrin-mediated signaling pathway,GO:0007267~cell-cell signaling,GO:0007568~aging,GO:0008284~positive regulation…	GO:0005576~extracellular region,GO:0005578~proteinaceous extracellular matrix,GO:0005615~extracellular space,GO:0005794~Golgi apparatus,GO:0005801~cis-Golgi network,GO:0005829~cytosol,GO:0005886~plasma membrane,GO:0005938~cell cortex,GO:0043231~intracellular membrane-bounded organelle,GO:0048471~perinuclear region of cytoplasm,	GO:0001968~fibronectin binding,GO:0005178~integrin binding,GO:0005515~protein binding,GO:0005520~insulin-like growth factor binding,GO:0008022~protein C-terminus binding,GO:0008083~growth factor activity,GO:0008201~heparin binding,	IPR000867:Insulin-like growth factor-binding protein, IGFBP,IPR000884:Thrombospondin, type 1 repeat,IPR001007:von Willebrand factor, type C,IPR006207:Cystine knot, C-terminal,IPR006208:Cystine knot,IPR009030:Insulin-like growth factor binding protein, N-terminal,IPR012395:IGFBP-related, CNN,IPR017891:Insulin-like growth factor binding protein, N-terminal, Cys-rich conserved site,	hsa04390:Hippo signaling pathway,		PIRSF036495:IGFBP-related protein, CNN type,	SM00041:CT,SM00121:IB,SM00209:TSP1,SM00214:VWC,	Alternative splicing,Cell adhesion,Complete proteome,Disulfide bond,DNA synthesis,Extracellular matrix,Glycoprotein,Heparin-binding,Polymorphism,Reference proteome,Secreted,Signal,	chain:Connective tissue growth factor,disulfide bond,domain:CTCK,domain:IGFBP N-terminal,domain:TSP type-1,domain:VWFC,glycosylation site:N-linked (GlcNAc...),region of interest:Heparin-binding,sequence variant,signal peptide,splice variant,
ENSG00000142871	cysteine rich angiogenic inducer 61(CYR61)	Homo sapiens				GO:0001558~regulation of cell growth,GO:0001649~osteoblast differentiation,GO:0001934~positive regulation of protein phosphorylation,GO:0002041~intussusceptive angiogenesis,GO:0003181~atrioventricular valve morphogenesis,GO:0003278~apoptotic process involved in heart morphogenesis,GO:0003281~ventricular septum development,GO:0006935~chemotaxis,GO:0007155~cell adhesion,GO:0007267~cell-cell signali…	GO:0005576~extracellular region,GO:0005578~proteinaceous extracellular matrix,GO:0031012~extracellular matrix,	GO:0000166~nucleotide binding,GO:0005178~integrin binding,GO:0005520~insulin-like growth factor binding,GO:0008201~heparin binding,GO:0050840~extracellular matrix binding,	IPR000867:Insulin-like growth factor-binding protein, IGFBP,IPR000884:Thrombospondin, type 1 repeat,IPR001007:von Willebrand factor, type C,IPR006207:Cystine knot, C-terminal,IPR006208:Cystine knot,IPR009030:Insulin-like growth factor binding protein, N-terminal,IPR012395:IGFBP-related, CNN,IPR017891:Insulin-like growth factor binding protein, N-terminal, Cys-rich conserved site,			PIRSF036495:IGFBP-related protein, CNN type,	SM00041:CT,SM00121:IB,SM00209:TSP1,SM00214:VWC,	3D-structure,Cell adhesion,Chemotaxis,Complete proteome,Disulfide bond,Growth factor binding,Heparin-binding,Nucleotide-binding,Phosphoprotein,Polymorphism,Reference proteome,Secreted,Signal,	chain:Protein CYR61,disulfide bond,domain:CTCK,domain:IGFBP N-terminal,domain:TSP type-1,domain:VWFC,region of interest:Heparin-binding,sequence conflict,sequence variant,signal peptide,
ENSG00000121005	cysteine rich secretory protein LCCL domain containing 1(CRISPLD1)	Homo sapiens				GO:0060325~face morphogenesis,	GO:0005576~extracellular region,GO:0070062~extracellular exosome,		IPR001283:Allergen V5/Tpx-1-related,IPR004043:LCCL,IPR014044:CAP domain,IPR018244:Allergen V5/Tpx-1-related, conserved site,				SM00198:SCP,SM00603:LCCL,	Alternative splicing,Complete proteome,Disulfide bond,Polymorphism,Proteomics identification,Reference proteome,Repeat,Secreted,Signal,	chain:Cysteine-rich secretory protein LCCL domain-containing 1,disulfide bond,domain:LCCL 1,domain:LCCL 2,sequence variant,signal peptide,
ENSG00000103196	cysteine rich secretory protein LCCL domain containing 2(CRISPLD2)	Homo sapiens				GO:0030198~extracellular matrix organization,GO:0030324~lung development,GO:0060325~face morphogenesis,	GO:0005576~extracellular region,GO:0005578~proteinaceous extracellular matrix,GO:0030133~transport vesicle,GO:0070062~extracellular exosome,	GO:0008201~heparin binding,	IPR001283:Allergen V5/Tpx-1-related,IPR004043:LCCL,IPR014044:CAP domain,IPR018244:Allergen V5/Tpx-1-related, conserved site,				SM00198:SCP,SM00603:LCCL,	Alternative splicing,Complete proteome,Disulfide bond,Glycoprotein,Polymorphism,Proteomics identification,Reference proteome,Repeat,Secreted,Signal,	chain:Cysteine-rich secretory protein LCCL domain-containing 2,disulfide bond,domain:LCCL 1,domain:LCCL 2,glycosylation site:N-linked (GlcNAc...),sequence conflict,sequence variant,signal peptide,splice variant,
ENSG00000011465	decorin(DCN)	Homo sapiens		h_slrpPathway:Small Leucine-rich Proteoglycan (SLRP) molecules,	Function unknown,	GO:0001822~kidney development,GO:0001890~placenta development,GO:0006469~negative regulation of protein kinase activity,GO:0007519~skeletal muscle tissue development,GO:0007568~aging,GO:0009612~response to mechanical stimulus,GO:0009887~organ morphogenesis,GO:0010508~positive regulation of autophagy,GO:0010596~negative regulation of endothelial cell migration,GO:0014068~positive regulation of pho…	GO:0005576~extracellular region,GO:0005589~collagen type VI trimer,GO:0005615~extracellular space,GO:0005737~cytoplasm,GO:0005796~Golgi lumen,GO:0031012~extracellular matrix,GO:0043202~lysosomal lumen,	GO:0004860~protein kinase inhibitor activity,GO:0005515~protein binding,GO:0005518~collagen binding,GO:0005539~glycosaminoglycan binding,GO:0044822~poly(A) RNA binding,GO:0047485~protein N-terminus binding,GO:0050840~extracellular matrix binding,	IPR000372:Leucine-rich repeat-containing N-terminal,IPR001611:Leucine-rich repeat,IPR003591:Leucine-rich repeat, typical subtype,IPR016352:Small leucine-rich proteoglycan, class I, decorin/asporin/byglycan,	hsa04350:TGF-beta signaling pathway,hsa05205:Proteoglycans in cancer,	610048~Corneal dystrophy, congenital stromal,	PIRSF002490:class I small leucine-rich proteoglycan, decorin/asporin/byglycan types,	SM00013:LRRNT,SM00369:LRR_TYP,	Alternative splicing,Complete proteome,Corneal dystrophy,Direct protein sequencing,Disulfide bond,Extracellular matrix,Glycoprotein,Leucine-rich repeat,Polymorphism,Proteoglycan,Proteomics identification,Reference proteome,Repeat,Secreted,Signal,	chain:Decorin,compositionally biased region:Cys-rich,disulfide bond,glycosylation site:N-linked (GlcNAc...),glycosylation site:O-linked (Xyl...) (glycosaminoglycan),repeat:LRR 1,repeat:LRR 10,repeat:LRR 11,repeat:LRR 12,repeat:LRR 2,repeat:LRR 3,repeat:LRR 4,repeat:LRR 5,repeat:LRR 6,repeat:LRR 7,repeat:LRR 8,repeat:LRR 9,sequence conflict,sequence variant,signal peptide,splice variant,
ENSG00000143196	dermatopontin(DPT)	Homo sapiens				GO:0007155~cell adhesion,GO:0008285~negative regulation of cell proliferation,GO:0030199~collagen fibril organization,	GO:0005578~proteinaceous extracellular matrix,GO:0005615~extracellular space,GO:0031012~extracellular matrix,GO:0070062~extracellular exosome,		IPR026645:Dermatopontin family,					Cell adhesion,Complete proteome,Disulfide bond,Extracellular matrix,Polymorphism,Pyrrolidone carboxylic acid,Reference proteome,Repeat,Secreted,Signal,Sulfation,	chain:Dermatopontin,disulfide bond,modified residue,region of interest:2 X 53-55 AA tandem repeats,region of interest:3 X 6 AA repeats of D-R-[EQ]-W-[NQK]- [FY],repeat:1-1,repeat:1-2,repeat:2-1,repeat:2-2,repeat:3-3,sequence conflict,sequence variant,signal peptide,
ENSG00000138080	elastin microfibril interfacer 1(EMILIN1)	Homo sapiens				GO:0007155~cell adhesion,GO:0010811~positive regulation of cell-substrate adhesion,GO:0030198~extracellular matrix organization,	GO:0005576~extracellular region,GO:0005578~proteinaceous extracellular matrix,GO:0005581~collagen trimer,GO:0031012~extracellular matrix,GO:0070062~extracellular exosome,	GO:0005515~protein binding,GO:0030023~extracellular matrix constituent conferring elasticity,GO:0042802~identical protein binding,	IPR001073:Complement C1q protein,IPR008160:Collagen triple helix repeat,IPR008983:Tumour necrosis factor-like domain,IPR011489:EMI domain,				SM00110:C1Q,	3D-structure,Alternative splicing,Cell adhesion,Coiled coil,Collagen,Complete proteome,Disulfide bond,Extracellular matrix,Glycoprotein,Polymorphism,Proteomics identification,Reference proteome,Secreted,Signal,	chain:EMILIN-1,disulfide bond,domain:C1q,domain:Collagen-like,domain:EMI,glycosylation site:N-linked (GlcNAc...),sequence variant,signal peptide,strand,turn,
ENSG00000049540	elastin(ELN)	Homo sapiens				GO:0007519~skeletal muscle tissue development,GO:0007585~respiratory gaseous exchange,GO:0008015~blood circulation,GO:0008283~cell proliferation,GO:0009887~organ morphogenesis,GO:0022617~extracellular matrix disassembly,GO:0030198~extracellular matrix organization,GO:0030833~regulation of actin filament polymerization,GO:0043149~stress fiber assembly,	GO:0005576~extracellular region,GO:0005578~proteinaceous extracellular matrix,GO:0005739~mitochondrion,GO:0071953~elastic fiber,	GO:0005201~extracellular matrix structural constituent,GO:0005515~protein binding,GO:0050840~extracellular matrix binding,	IPR003979:Tropoelastin,	hsa04974:Protein digestion and absorption,	123700~Cutis laxa, AD,185500~Supravalvar aortic stenosis,			Alternative splicing,Complete proteome,Disulfide bond,Extracellular matrix,Hydroxylation,Polymorphism,Proteomics identification,Reference proteome,Repeat,Secreted,Signal,Williams-Beuren syndrome,	chain:Elastin,compositionally biased region:Ala-rich,compositionally biased region:Poly-Ala,disulfide bond,modified residue,sequence conflict,sequence variant,signal peptide,splice variant,
ENSG00000164283	endothelial cell specific molecule 1(ESM1)	Homo sapiens				GO:0001525~angiogenesis,GO:0001558~regulation of cell growth,GO:0002040~sprouting angiogenesis,GO:0008284~positive regulation of cell proliferation,GO:1902204~positive regulation of hepatocyte growth factor receptor signaling pathway,	GO:0005576~extracellular region,	GO:0005171~hepatocyte growth factor receptor binding,GO:0005178~integrin binding,GO:0005520~insulin-like growth factor binding,	IPR000867:Insulin-like growth factor-binding protein, IGFBP,IPR009030:Insulin-like growth factor binding protein, N-terminal,				SM00121:IB,	Alternative splicing,Angiogenesis,Complete proteome,Disulfide bond,Glycoprotein,Proteomics identification,Reference proteome,Secreted,Signal,	chain:endocan,chain:Endothelial cell-specific molecule 1,domain:IGFBP N-terminal,sequence conflict,signal peptide,
ENSG00000083782	epiphycan(EPYC)	Homo sapiens		h_slrpPathway:Small Leucine-rich Proteoglycan (SLRP) molecules,		GO:0007409~axonogenesis,GO:0007565~female pregnancy,GO:0035385~Roundabout signaling pathway,GO:0048846~axon extension involved in axon guidance,GO:0050770~regulation of axonogenesis,	GO:0005578~proteinaceous extracellular matrix,GO:0005615~extracellular space,	GO:0005539~glycosaminoglycan binding,GO:0008201~heparin binding,GO:0048495~Roundabout binding,	IPR000372:Leucine-rich repeat-containing N-terminal,IPR001611:Leucine-rich repeat,IPR003591:Leucine-rich repeat, typical subtype,IPR027217:Epiphycan,				SM00013:LRRNT,SM00369:LRR_TYP,	Complete proteome,Disulfide bond,Extracellular matrix,Glycoprotein,Leucine-rich repeat,Polymorphism,Proteoglycan,Proteomics identification,Reference proteome,Repeat,Secreted,Signal,	chain:Epiphycan,compositionally biased region:Poly-Glu,disulfide bond,glycosylation site:N-linked (GlcNAc...),glycosylation site:O-linked (GalNAc...),glycosylation site:O-linked (Xyl...) (dermatan sulfate),repeat:LRR 1,repeat:LRR 2,repeat:LRR 3,repeat:LRR 4,repeat:LRR 5,repeat:LRR 6,repeat:LRR 7,sequence conflict,sequence variant,signal peptide,
ENSG00000106823	extracellular matrix protein 2(ECM2)	Homo sapiens			Function unknown,	GO:0007160~cell-matrix adhesion,GO:0007409~axonogenesis,GO:0010811~positive regulation of cell-substrate adhesion,GO:0030198~extracellular matrix organization,	GO:0005578~proteinaceous extracellular matrix,GO:0005614~interstitial matrix,GO:0005615~extracellular space,	GO:0005178~integrin binding,GO:0008201~heparin binding,GO:0070052~collagen V binding,	IPR001007:von Willebrand factor, type C,IPR001611:Leucine-rich repeat,IPR003591:Leucine-rich repeat, typical subtype,				SM00214:VWC,SM00369:LRR_TYP,	Alternative splicing,Complete proteome,Extracellular matrix,Glycoprotein,Leucine-rich repeat,Polymorphism,Proteomics identification,Reference proteome,Repeat,Secreted,Signal,	chain:Extracellular matrix protein 2,compositionally biased region:Poly-Glu,domain:VWFC,glycosylation site:N-linked (GlcNAc...),modified residue,repeat:LRR 1,repeat:LRR 10,repeat:LRR 11,repeat:LRR 12,repeat:LRR 13,repeat:LRR 14,repeat:LRR 2,repeat:LRR 3,repeat:LRR 4,repeat:LRR 5,repeat:LRR 6,repeat:LRR 7,repeat:LRR 8,repeat:LRR 9,sequence variant,short sequence motif:Cell attachment site,signal p…
ENSG00000166147	fibrillin 1(FBN1)	Homo sapiens				GO:0001501~skeletal system development,GO:0001656~metanephros development,GO:0006006~glucose metabolic process,GO:0007507~heart development,GO:0010737~protein kinase A signaling,GO:0022617~extracellular matrix disassembly,GO:0030198~extracellular matrix organization,GO:0033627~cell adhesion mediated by integrin,GO:0034199~activation of protein kinase A activity,GO:0035582~sequestering of BMP in e…	GO:0001527~microfibril,GO:0005576~extracellular region,GO:0005578~proteinaceous extracellular matrix,GO:0005604~basement membrane,GO:0005615~extracellular space,GO:0005622~intracellular,GO:0031012~extracellular matrix,GO:0070062~extracellular exosome,	GO:0005178~integrin binding,GO:0005179~hormone activity,GO:0005201~extracellular matrix structural constituent,GO:0005509~calcium ion binding,GO:0005515~protein binding,GO:0008201~heparin binding,GO:0030023~extracellular matrix constituent conferring elasticity,GO:0032403~protein complex binding,	IPR000152:EGF-type aspartate/asparagine hydroxylation site,IPR000742:Epidermal growth factor-like domain,IPR001881:EGF-like calcium-binding,IPR009030:Insulin-like growth factor binding protein, N-terminal,IPR011398:Fibrillin,IPR013032:EGF-like, conserved site,IPR017878:TB domain,IPR018097:EGF-like calcium-binding, conserved site,IPR026823:Complement Clr-like EGF domain,		102370~Acromicric dysplasia,129600~Ectopia lentis, familial,154700~Marfan syndrome,184900~Stiff skin syndrome,604308~MASS syndrome,608328~Weill-Marchesani syndrome 2, dominant,614185~Geleophysic dysplasia 2,Aortic aneurysm, ascending, and dissection~Aortic aneurysm, ascending, and dissection,	PIRSF036312:fibrillin,	SM00179:EGF_CA,SM00181:EGF,	3D-structure,Aortic aneurysm,Calcium,Complete proteome,Direct protein sequencing,Disease mutation,Disulfide bond,Dwarfism,EGF-like domain,Extracellular matrix,Glycoprotein,Heparin-binding,Hormone,Phosphoprotein,Polymorphism,Proteomics identification,Reference proteome,Repeat,Secreted,Signal,	chain:Fibrillin-1,compositionally biased region:Pro-rich,disulfide bond,domain:EGF-like 1,domain:EGF-like 10; calcium-binding,domain:EGF-like 11; calcium-binding,domain:EGF-like 12; calcium-binding,domain:EGF-like 13; calcium-binding,domain:EGF-like 14; calcium-binding,domain:EGF-like 15; calcium-binding,domain:EGF-like 16; calcium-binding,domain:EGF-like 17; calcium-binding,domain:EGF-like 18; c…
ENSG00000138829	fibrillin 2(FBN2)	Homo sapiens				GO:0022617~extracellular matrix disassembly,GO:0030198~extracellular matrix organization,GO:0030326~embryonic limb morphogenesis,GO:0030501~positive regulation of bone mineralization,GO:0035583~sequestering of TGFbeta in extracellular matrix,GO:0043010~camera-type eye development,GO:0045669~positive regulation of osteoblast differentiation,GO:0048048~embryonic eye morphogenesis,GO:0060346~bone tr…	GO:0001527~microfibril,GO:0005576~extracellular region,GO:0005578~proteinaceous extracellular matrix,GO:0016021~integral component of membrane,GO:0031012~extracellular matrix,	GO:0005201~extracellular matrix structural constituent,GO:0005509~calcium ion binding,GO:0005515~protein binding,GO:0030023~extracellular matrix constituent conferring elasticity,	IPR000152:EGF-type aspartate/asparagine hydroxylation site,IPR000742:Epidermal growth factor-like domain,IPR001881:EGF-like calcium-binding,IPR009030:Insulin-like growth factor binding protein, N-terminal,IPR011398:Fibrillin,IPR013032:EGF-like, conserved site,IPR017878:TB domain,IPR018097:EGF-like calcium-binding, conserved site,IPR026823:Complement Clr-like EGF domain,		121050~Contractural arachnodactyly, congenital,616118~Macular degeneration, early-onset,	PIRSF036312:fibrillin,	SM00179:EGF_CA,SM00181:EGF,	Alternative splicing,Calcium,Complete proteome,Disease mutation,Disulfide bond,EGF-like domain,Extracellular matrix,Glycoprotein,Membrane,Polymorphism,Proteomics identification,Reference proteome,Repeat,Secreted,Signal,Transmembrane,Transmembrane helix,	chain:Fibrillin-2,disulfide bond,domain:EGF-like 1,domain:EGF-like 10; calcium-binding,domain:EGF-like 11; calcium-binding,domain:EGF-like 12; calcium-binding,domain:EGF-like 13; calcium-binding,domain:EGF-like 14; calcium-binding,domain:EGF-like 15; calcium-binding,domain:EGF-like 16; calcium-binding,domain:EGF-like 17; calcium-binding,domain:EGF-like 18; calcium-binding,domain:EGF-like 19; calc…
ENSG00000127951	fibrinogen like 2(FGL2)	Homo sapiens			Function unknown,	GO:0006508~proteolysis,	GO:0005577~fibrinogen complex,GO:0070062~extracellular exosome,	GO:0008233~peptidase activity,	IPR002181:Fibrinogen, alpha/beta/gamma chain, C-terminal globular domain,IPR014715:Fibrinogen, alpha/beta/gamma chain, C-terminal globular, subdomain 2,IPR014716:Fibrinogen, alpha/beta/gamma chain, C-terminal globular, subdomain 1,IPR020837:Fibrinogen, conserved site,				SM00186:FBG,	Coiled coil,Complete proteome,Disulfide bond,Glycoprotein,Polymorphism,Proteomics identification,Reference proteome,Secreted,Signal,	chain:Fibroleukin,disulfide bond,domain:Fibrinogen C-terminal,glycosylation site:N-linked (GlcNAc...),sequence variant,signal peptide,
ENSG00000113578	fibroblast growth factor 1(FGF1)	Homo sapiens	121.OligoDiff,	h_btg2Pathway:BTG family proteins and cell cycle regulation,		GO:0000165~MAPK cascade,GO:0000187~activation of MAPK activity,GO:0001525~angiogenesis,GO:0001759~organ induction,GO:0007165~signal transduction,GO:0007275~multicellular organism development,GO:0008283~cell proliferation,GO:0008284~positive regulation of cell proliferation,GO:0008543~fibroblast growth factor receptor signaling pathway,GO:0009653~anatomical structure morphogenesis,GO:0010595~posit…	GO:0005576~extracellular region,GO:0005578~proteinaceous extracellular matrix,GO:0005615~extracellular space,GO:0005654~nucleoplasm,GO:0005730~nucleolus,GO:0005829~cytosol,GO:0005938~cell cortex,	GO:0004713~protein tyrosine kinase activity,GO:0005088~Ras guanyl-nucleotide exchange factor activity,GO:0005104~fibroblast growth factor receptor binding,GO:0005178~integrin binding,GO:0005515~protein binding,GO:0008083~growth factor activity,GO:0008201~heparin binding,GO:0016303~1-phosphatidylinositol-3-kinase activity,GO:0030544~Hsp70 protein binding,GO:0044548~S100 protein binding,GO:0046934~…	IPR002209:Heparin-binding growth factor/Fibroblast growth factor,IPR008996:Cytokine, IL-1-like,	hsa04010:MAPK signaling pathway,hsa04014:Ras signaling pathway,hsa04015:Rap1 signaling pathway,hsa04151:PI3K-Akt signaling pathway,hsa04390:Hippo signaling pathway,hsa04810:Regulation of actin cytoskeleton,hsa05200:Pathways in cancer,hsa05218:Melanoma,			SM00442:FGF,	3D-structure,Acetylation,Alternative splicing,Angiogenesis,Complete proteome,Cytoplasm,Developmental protein,Differentiation,Direct protein sequencing,Growth factor,Heparin-binding,Mitogen,Nucleus,Phosphoprotein,Polymorphism,Proteomics identification,Reference proteome,Secreted,	binding site:Heparin,chain:Heparin-binding growth factor 1,helix,modified residue,region of interest:Heparin-binding,sequence variant,splice variant,strand,turn,
ENSG00000070193	fibroblast growth factor 10(FGF10)	Homo sapiens				GO:0000132~establishment of mitotic spindle orientation,GO:0000165~MAPK cascade,GO:0000187~activation of MAPK activity,GO:0001525~angiogenesis,GO:0001656~metanephros development,GO:0001759~organ induction,GO:0001823~mesonephros development,GO:0001974~blood vessel remodeling,GO:0003338~metanephros morphogenesis,GO:0007368~determination of left/right symmetry,GO:0007431~salivary gland development,G…	GO:0005576~extracellular region,GO:0005615~extracellular space,GO:0005634~nucleus,GO:0005886~plasma membrane,GO:0009986~cell surface,GO:0031012~extracellular matrix,	GO:0004713~protein tyrosine kinase activity,GO:0005088~Ras guanyl-nucleotide exchange factor activity,GO:0005104~fibroblast growth factor receptor binding,GO:0005111~type 2 fibroblast growth factor receptor binding,GO:0005515~protein binding,GO:0008083~growth factor activity,GO:0008201~heparin binding,GO:0016303~1-phosphatidylinositol-3-kinase activity,GO:0042056~chemoattractant activity,GO:00469…	IPR002209:Heparin-binding growth factor/Fibroblast growth factor,IPR008996:Cytokine, IL-1-like,	hsa04010:MAPK signaling pathway,hsa04014:Ras signaling pathway,hsa04015:Rap1 signaling pathway,hsa04151:PI3K-Akt signaling pathway,hsa04810:Regulation of actin cytoskeleton,hsa05200:Pathways in cancer,hsa05218:Melanoma,	149730~LADD syndrome,180920~Aplasia of lacrimal and salivary glands,		SM00442:FGF,	3D-structure,Complete proteome,Disease mutation,Ectodermal dysplasia,Glycoprotein,Growth factor,Lacrimo-auriculo-dento-digital syndrome,Reference proteome,Secreted,Signal,	chain:Fibroblast growth factor 10,compositionally biased region:Poly-Ser,glycosylation site:N-linked (GlcNAc...),helix,sequence conflict,sequence variant,signal peptide,strand,turn,
ENSG00000102466	fibroblast growth factor 14(FGF14)	Homo sapiens				GO:0007165~signal transduction,GO:0007254~JNK cascade,GO:0007267~cell-cell signaling,GO:0007399~nervous system development,GO:0048167~regulation of synaptic plasticity,GO:0060078~regulation of postsynaptic membrane potential,GO:1901843~positive regulation of high voltage-gated calcium channel activity,GO:1903421~regulation of synaptic vesicle recycling,	GO:0005576~extracellular region,GO:0005622~intracellular,GO:0005634~nucleus,	GO:0005515~protein binding,GO:0008083~growth factor activity,GO:0008201~heparin binding,	IPR002209:Heparin-binding growth factor/Fibroblast growth factor,IPR008996:Cytokine, IL-1-like,	hsa04010:MAPK signaling pathway,hsa04014:Ras signaling pathway,hsa04015:Rap1 signaling pathway,hsa04151:PI3K-Akt signaling pathway,hsa04810:Regulation of actin cytoskeleton,hsa05200:Pathways in cancer,hsa05218:Melanoma,	609307~Spinocerebellar ataxia 27,		SM00442:FGF,	Alternative splicing,Complete proteome,Disease mutation,Growth factor,Neurodegeneration,Nucleus,Polymorphism,Reference proteome,Spinocerebellar ataxia,	chain:Fibroblast growth factor 14,sequence variant,splice variant,
ENSG00000140285	fibroblast growth factor 7(FGF7)	Homo sapiens				GO:0000165~MAPK cascade,GO:0007165~signal transduction,GO:0008284~positive regulation of cell proliferation,GO:0008543~fibroblast growth factor receptor signaling pathway,GO:0008544~epidermis development,GO:0009611~response to wounding,GO:0010463~mesenchymal cell proliferation,GO:0010838~positive regulation of keratinocyte proliferation,GO:0014066~regulation of phosphatidylinositol 3-kinase signa…	GO:0005576~extracellular region,GO:0005794~Golgi apparatus,	GO:0004713~protein tyrosine kinase activity,GO:0005088~Ras guanyl-nucleotide exchange factor activity,GO:0005104~fibroblast growth factor receptor binding,GO:0005515~protein binding,GO:0008083~growth factor activity,GO:0008201~heparin binding,GO:0016303~1-phosphatidylinositol-3-kinase activity,GO:0042056~chemoattractant activity,GO:0046934~phosphatidylinositol-4,5-bisphosphate 3-kinase activity,	IPR002209:Heparin-binding growth factor/Fibroblast growth factor,IPR008996:Cytokine, IL-1-like,	hsa04010:MAPK signaling pathway,hsa04014:Ras signaling pathway,hsa04015:Rap1 signaling pathway,hsa04151:PI3K-Akt signaling pathway,hsa04810:Regulation of actin cytoskeleton,hsa05200:Pathways in cancer,hsa05218:Melanoma,			SM00442:FGF,	Alternative splicing,Complete proteome,Direct protein sequencing,Glycoprotein,Growth factor,Heparin-binding,Mitogen,Polymorphism,Reference proteome,Secreted,Signal,	chain:Keratinocyte growth factor,glycosylation site:N-linked (GlcNAc...),sequence variant,signal peptide,
ENSG00000122176	fibromodulin(FMOD)	Homo sapiens		h_slrpPathway:Small Leucine-rich Proteoglycan (SLRP) molecules,		GO:0007181~transforming growth factor beta receptor complex assembly,GO:0007409~axonogenesis,GO:0018146~keratan sulfate biosynthetic process,GO:0030199~collagen fibril organization,GO:0035385~Roundabout signaling pathway,GO:0042340~keratan sulfate catabolic process,GO:0048846~axon extension involved in axon guidance,GO:0050770~regulation of axonogenesis,	GO:0005576~extracellular region,GO:0005578~proteinaceous extracellular matrix,GO:0005615~extracellular space,GO:0005796~Golgi lumen,GO:0031012~extracellular matrix,GO:0043202~lysosomal lumen,	GO:0008201~heparin binding,GO:0048495~Roundabout binding,	IPR000372:Leucine-rich repeat-containing N-terminal,IPR001611:Leucine-rich repeat,IPR003591:Leucine-rich repeat, typical subtype,IPR027215:Fibromodulin,				SM00013:LRRNT,SM00369:LRR_TYP,	Complete proteome,Disulfide bond,Extracellular matrix,Glycoprotein,Leucine-rich repeat,Proteoglycan,Pyrrolidone carboxylic acid,Reference proteome,Repeat,Secreted,Signal,Sulfation,	chain:Fibromodulin,compositionally biased region:Cys-rich,disulfide bond,glycosylation site:N-linked (GlcNAc...),glycosylation site:N-linked (GlcNAc...) (keratan sulfate),modified residue,repeat:LRR 1,repeat:LRR 10,repeat:LRR 11,repeat:LRR 12,repeat:LRR 2,repeat:LRR 3,repeat:LRR 4,repeat:LRR 5,repeat:LRR 6,repeat:LRR 7,repeat:LRR 8,repeat:LRR 9,sequence conflict,signal peptide,site:Not sulfated,
ENSG00000115414	fibronectin 1(FN1)	Homo sapiens				GO:0001525~angiogenesis,GO:0001932~regulation of protein phosphorylation,GO:0002576~platelet degranulation,GO:0006953~acute-phase response,GO:0007044~cell-substrate junction assembly,GO:0007155~cell adhesion,GO:0007161~calcium-independent cell-matrix adhesion,GO:0008284~positive regulation of cell proliferation,GO:0008360~regulation of cell shape,GO:0009611~response to wounding,GO:0010628~positiv…	GO:0005576~extracellular region,GO:0005577~fibrinogen complex,GO:0005578~proteinaceous extracellular matrix,GO:0005605~basal lamina,GO:0005615~extracellular space,GO:0005793~endoplasmic reticulum-Golgi intermediate compartment,GO:0016324~apical plasma membrane,GO:0031012~extracellular matrix,GO:0031093~platelet alpha granule lumen,GO:0070062~extracellular exosome,GO:0072562~blood microparticle,	GO:0002020~protease binding,GO:0005178~integrin binding,GO:0005515~protein binding,GO:0005518~collagen binding,GO:0008201~heparin binding,GO:0016504~peptidase activator activity,GO:0042802~identical protein binding,	IPR000083:Fibronectin, type I,IPR000562:Fibronectin, type II, collagen-binding,IPR003961:Fibronectin, type III,IPR013783:Immunoglobulin-like fold,IPR013806:Kringle-like fold,	hsa04151:PI3K-Akt signaling pathway,hsa04510:Focal adhesion,hsa04512:ECM-receptor interaction,hsa04810:Regulation of actin cytoskeleton,hsa05100:Bacterial invasion of epithelial cells,hsa05146:Amoebiasis,hsa05200:Pathways in cancer,hsa05205:Proteoglycans in cancer,hsa05222:Small cell lung cancer,	601894~Glomerulopathy with fibronectin deposits 2,614101~Plasma fibronectin deficiency,		SM00058:FN1,SM00059:FN2,SM00060:FN3,	3D-structure,Acute phase,Alternative splicing,Angiogenesis,Cell adhesion,Cell shape,Complete proteome,Direct protein sequencing,Disease mutation,Disulfide bond,Extracellular matrix,Glycoprotein,Heparin-binding,Isopeptide bond,Phosphoprotein,Polymorphism,Proteomics identification,Pyrrolidone carboxylic acid,Reference proteome,Repeat,Secreted,Signal,Sulfation,	chain:Anastellin,chain:Fibronectin,chain:Ugl-Y1,chain:Ugl-Y2,chain:Ugl-Y3,cross-link:Isoglutamyl lysine isopeptide (Gln-Lys) (interchain with K-?),disulfide bond,domain:Fibronectin type-I 1,domain:Fibronectin type-I 10,domain:Fibronectin type-I 11,domain:Fibronectin type-I 12,domain:Fibronectin type-I 2,domain:Fibronectin type-I 3,domain:Fibronectin type-I 4,domain:Fibronectin type-I 5,domain:Fib…
ENSG00000164694	fibronectin type III domain containing 1(FNDC1)	Homo sapiens					GO:0005576~extracellular region,GO:0005654~nucleoplasm,		IPR003961:Fibronectin, type III,IPR013783:Immunoglobulin-like fold,				SM00060:FN3,	Alternative splicing,Complete proteome,Glycoprotein,Phosphoprotein,Polymorphism,Proteomics identification,Reference proteome,Repeat,Secreted,Signal,	chain:Fibronectin type III domain-containing protein 1,compositionally biased region:Ser-rich,compositionally biased region:Thr-rich,domain:Fibronectin type-III 1,domain:Fibronectin type-III 2,domain:Fibronectin type-III 3,domain:Fibronectin type-III 4,domain:Fibronectin type-III 5,glycosylation site:N-linked (GlcNAc...),sequence conflict,sequence variant,signal peptide,splice variant,
ENSG00000077942	fibulin 1(FBLN1)	Homo sapiens				GO:0001933~negative regulation of protein phosphorylation,GO:0007162~negative regulation of cell adhesion,GO:0007229~integrin-mediated signaling pathway,GO:0007566~embryo implantation,GO:0010628~positive regulation of gene expression,GO:0010952~positive regulation of peptidase activity,GO:0016032~viral process,GO:0030198~extracellular matrix organization,GO:0048146~positive regulation of fibrobla…	GO:0005576~extracellular region,GO:0005577~fibrinogen complex,GO:0005578~proteinaceous extracellular matrix,GO:0005604~basement membrane,GO:0005615~extracellular space,GO:0005622~intracellular,GO:0031012~extracellular matrix,GO:0070062~extracellular exosome,GO:0071953~elastic fiber,	GO:0001968~fibronectin binding,GO:0005178~integrin binding,GO:0005201~extracellular matrix structural constituent,GO:0005509~calcium ion binding,GO:0008022~protein C-terminus binding,GO:0016504~peptidase activator activity,GO:0032403~protein complex binding,GO:0042802~identical protein binding,GO:0070051~fibrinogen binding,	IPR000020:Anaphylatoxin/fibulin,IPR000152:EGF-type aspartate/asparagine hydroxylation site,IPR000742:Epidermal growth factor-like domain,IPR001881:EGF-like calcium-binding,IPR009030:Insulin-like growth factor binding protein, N-terminal,IPR013032:EGF-like, conserved site,IPR017048:Fibulin-1,IPR018097:EGF-like calcium-binding, conserved site,IPR026823:Complement Clr-like EGF domain,		608180~Synpolydactyly, 3/3'4, associated with metacarpal and metatarsal synostoses,	PIRSF036313:fibulin-1,	SM00104:ANATO,SM00179:EGF_CA,SM00181:EGF,	Alternative splicing,Calcium,Chromosomal rearrangement,Complete proteome,Direct protein sequencing,Disulfide bond,EGF-like domain,Extracellular matrix,Glycoprotein,Host-virus interaction,Polymorphism,Proteomics identification,Reference proteome,Repeat,Secreted,Signal,	chain:Fibulin-1,disulfide bond,domain:Anaphylatoxin-like 1,domain:Anaphylatoxin-like 2,domain:Anaphylatoxin-like 3,domain:EGF-like 1,domain:EGF-like 2; calcium-binding,domain:EGF-like 3; calcium-binding,domain:EGF-like 4; calcium-binding,domain:EGF-like 5; calcium-binding,domain:EGF-like 6; calcium-binding,domain:EGF-like 7; calcium-binding,domain:EGF-like 8; calcium-binding,domain:EGF-like 9; ca…
ENSG00000163520	fibulin 2(FBLN2)	Homo sapiens				GO:0010811~positive regulation of cell-substrate adhesion,	GO:0005576~extracellular region,GO:0005578~proteinaceous extracellular matrix,GO:0031012~extracellular matrix,GO:0070062~extracellular exosome,GO:1903561~extracellular vesicle,	GO:0005201~extracellular matrix structural constituent,GO:0005509~calcium ion binding,GO:0050840~extracellular matrix binding,	IPR000020:Anaphylatoxin/fibulin,IPR000152:EGF-type aspartate/asparagine hydroxylation site,IPR000742:Epidermal growth factor-like domain,IPR001881:EGF-like calcium-binding,IPR009030:Insulin-like growth factor binding protein, N-terminal,IPR013032:EGF-like, conserved site,IPR018097:EGF-like calcium-binding, conserved site,IPR026823:Complement Clr-like EGF domain,				SM00104:ANATO,SM00179:EGF_CA,SM00181:EGF,	Alternative splicing,Calcium,Complete proteome,Disulfide bond,EGF-like domain,Extracellular matrix,Glycoprotein,Phosphoprotein,Polymorphism,Proteomics identification,Reference proteome,Repeat,Secreted,Signal,	chain:Fibulin-2,disulfide bond,domain:Anaphylatoxin-like 1,domain:Anaphylatoxin-like 2,domain:Anaphylatoxin-like 3,domain:EGF-like 10; calcium-binding,domain:EGF-like 1; calcium-binding,domain:EGF-like 2,domain:EGF-like 3; calcium-binding,domain:EGF-like 4; calcium-binding,domain:EGF-like 5; calcium-binding,domain:EGF-like 6; calcium-binding,domain:EGF-like 7; calcium-binding,domain:EGF-like 8; c…
ENSG00000140092	fibulin 5(FBLN5)	Homo sapiens				GO:0001558~regulation of cell growth,GO:0007160~cell-matrix adhesion,GO:0030198~extracellular matrix organization,GO:0034394~protein localization to cell surface,GO:0046903~secretion,GO:0048251~elastic fiber assembly,GO:2000121~regulation of removal of superoxide radicals,	GO:0005576~extracellular region,GO:0005578~proteinaceous extracellular matrix,GO:0005615~extracellular space,GO:0031012~extracellular matrix,GO:0070062~extracellular exosome,GO:0071953~elastic fiber,	GO:0005178~integrin binding,GO:0005509~calcium ion binding,GO:0005515~protein binding,GO:0008022~protein C-terminus binding,GO:0042803~protein homodimerization activity,	IPR000152:EGF-type aspartate/asparagine hydroxylation site,IPR000742:Epidermal growth factor-like domain,IPR001881:EGF-like calcium-binding,IPR009030:Insulin-like growth factor binding protein, N-terminal,IPR013032:EGF-like, conserved site,IPR018097:EGF-like calcium-binding, conserved site,IPR026823:Complement Clr-like EGF domain,		219100~Cutis laxa, autosomal recessive, type IA,608895~Macular degeneration, age-related, 3,608895~Neuropathy, hereditary, with or without age-related macular degeneration,614434~Cutis laxa, autosomal dominant 2,		SM00179:EGF_CA,SM00181:EGF,	Age-related macular degeneration,Calcium,Cell adhesion,Charcot-Marie-Tooth disease,Complete proteome,Disease mutation,Disulfide bond,EGF-like domain,Extracellular matrix,Glycoprotein,Neuropathy,Proteomics identification,Reference proteome,Repeat,Secreted,Signal,	chain:Fibulin-5,disulfide bond,domain:EGF-like 1; calcium-binding,domain:EGF-like 2; calcium-binding,domain:EGF-like 3; calcium-binding,domain:EGF-like 4; calcium-binding,domain:EGF-like 5; calcium-binding,domain:EGF-like 6; calcium-binding,glycosylation site:N-linked (GlcNAc...),sequence conflict,sequence variant,short sequence motif:Cell attachment site,signal peptide,
ENSG00000163430	follistatin like 1(FSTL1)	Homo sapiens				GO:0030509~BMP signaling pathway,GO:0042594~response to starvation,	GO:0005576~extracellular region,GO:0005615~extracellular space,GO:0070062~extracellular exosome,	GO:0005509~calcium ion binding,GO:0005515~protein binding,GO:0008201~heparin binding,	IPR002048:EF-hand domain,IPR002350:Kazal domain,IPR003645:Follistatin-like, N-terminal,IPR011992:EF-hand-like domain,IPR015369:Follistatin/Osteonectin EGF domain,				SM00274:FOLN,SM00280:KAZAL,	Alternative splicing,Complete proteome,Direct protein sequencing,Disulfide bond,Glycoprotein,Heparin-binding,Phosphoprotein,Proteomics identification,Reference proteome,Repeat,Secreted,Signal,	chain:Follistatin-related protein 1,disulfide bond,domain:EF-hand 1,domain:EF-hand 2,domain:Follistatin-like,domain:Kazal-like,domain:VWFC,glycosylation site:N-linked (GlcNAc...),signal peptide,
ENSG00000162998	frizzled-related protein(FRZB)	Homo sapiens				GO:0001501~skeletal system development,GO:0007186~G-protein coupled receptor signaling pathway,GO:0007275~multicellular organism development,GO:0008285~negative regulation of cell proliferation,GO:0010721~negative regulation of cell development,GO:0014033~neural crest cell differentiation,GO:0016055~Wnt signaling pathway,GO:0030178~negative regulation of Wnt signaling pathway,GO:0030308~negative …	GO:0005576~extracellular region,GO:0005615~extracellular space,GO:0016020~membrane,GO:0016021~integral component of membrane,	GO:0004930~G-protein coupled receptor activity,GO:0017147~Wnt-protein binding,GO:0042813~Wnt-activated receptor activity,	IPR001134:Netrin domain,IPR008993:Tissue inhibitor of metalloproteinases-like, OB-fold,IPR015526:Frizzled/secreted frizzled-related protein,IPR018933:Netrin module, non-TIMP type,IPR020067:Frizzled domain,IPR026556:Secreted frizzled-related protein 3,		165720~Osteoarthritis susceptibility 1,		SM00063:FRI,SM00643:C345C,	Complete proteome,Developmental protein,Differentiation,Direct protein sequencing,Disease mutation,Disulfide bond,Glycoprotein,Polymorphism,Reference proteome,Secreted,Signal,Wnt signaling pathway,	chain:Secreted frizzled-related protein 3,compositionally biased region:Ser-rich,disulfide bond,domain:FZ,domain:NTR,glycosylation site:N-linked (GlcNAc...),sequence conflict,sequence variant,signal peptide,
ENSG00000100097	galectin 1(LGALS1)	Homo sapiens				GO:0002317~plasma cell differentiation,GO:0006915~apoptotic process,GO:0007165~signal transduction,GO:0010812~negative regulation of cell-substrate adhesion,GO:0010977~negative regulation of neuron projection development,GO:0031295~T cell costimulation,GO:0033555~multicellular organismal response to stress,GO:0034120~positive regulation of erythrocyte aggregation,GO:0042493~response to drug,GO:00…	GO:0005578~proteinaceous extracellular matrix,GO:0005615~extracellular space,GO:0005622~intracellular,GO:0005634~nucleus,GO:0005737~cytoplasm,GO:0009986~cell surface,GO:0031012~extracellular matrix,GO:0070062~extracellular exosome,	GO:0001948~glycoprotein binding,GO:0004871~signal transducer activity,GO:0005515~protein binding,GO:0030395~lactose binding,GO:0042803~protein homodimerization activity,GO:0043236~laminin binding,GO:0044822~poly(A) RNA binding,	IPR001079:Galectin, carbohydrate recognition domain,IPR013320:Concanavalin A-like lectin/glucanase, subgroup,				SM00276:GLECT,SM00908:SM00908,	3D-structure,Acetylation,Apoptosis,Complete proteome,Direct protein sequencing,Extracellular matrix,Lectin,Phosphoprotein,Proteomics identification,Reference proteome,Secreted,	binding site:Beta-galactoside,chain:Galectin-1,domain:Galectin,modified residue,region of interest:Beta-galactoside binding,strand,
ENSG00000171747	galectin 4(LGALS4)	Homo sapiens				GO:0007155~cell adhesion,	GO:0005615~extracellular space,GO:0005829~cytosol,GO:0005886~plasma membrane,	GO:0016936~galactoside binding,GO:0030246~carbohydrate binding,	IPR001079:Galectin, carbohydrate recognition domain,IPR013320:Concanavalin A-like lectin/glucanase, subgroup,IPR015533:Galectin-4/6,				SM00276:GLECT,SM00908:SM00908,	3D-structure,Complete proteome,Lectin,Phosphoprotein,Polymorphism,Proteomics identification,Reference proteome,Repeat,	chain:Galectin-4,domain:Galectin 1,domain:Galectin 2,helix,region of interest:Beta-galactoside binding,sequence variant,strand,turn,
ENSG00000147257	glypican 3(GPC3)	Homo sapiens				GO:0001523~retinoid metabolic process,GO:0001658~branching involved in ureteric bud morphogenesis,GO:0006024~glycosaminoglycan biosynthetic process,GO:0006027~glycosaminoglycan catabolic process,GO:0009653~anatomical structure morphogenesis,GO:0009948~anterior/posterior axis specification,GO:0010171~body morphogenesis,GO:0010466~negative regulation of peptidase activity,GO:0030203~glycosaminoglyc…	GO:0005578~proteinaceous extracellular matrix,GO:0005615~extracellular space,GO:0005796~Golgi lumen,GO:0005886~plasma membrane,GO:0005887~integral component of plasma membrane,GO:0031225~anchored component of membrane,GO:0043202~lysosomal lumen,GO:0046658~anchored component of plasma membrane,GO:0070062~extracellular exosome,	GO:0005515~protein binding,GO:0043395~heparan sulfate proteoglycan binding,GO:0060422~peptidyl-dipeptidase inhibitor activity,	IPR001863:Glypican,IPR015501:Glypican-3,IPR019803:Glypican, conserved site,	hsa05205:Proteoglycans in cancer,	194070~Wilms tumor, somatic,312870~Simpson-Golabi-Behmel syndrome, type 1,			Alternative splicing,Cell membrane,Complete proteome,Disease mutation,Glycoprotein,GPI-anchor,Heparan sulfate,Lipoprotein,Membrane,Phosphoprotein,Protease inhibitor,Proteoglycan,Proteomics identification,Reference proteome,Secreted,Signal,	chain:Glypican-3,chain:Secreted glypican-3,glycosylation site:N-linked (GlcNAc...),glycosylation site:O-linked (Xyl...) (heparan sulfate),propeptide:Removed in mature form,sequence variant,signal peptide,
ENSG00000183098	glypican 6(GPC6)	Homo sapiens				GO:0001523~retinoid metabolic process,GO:0006024~glycosaminoglycan biosynthetic process,GO:0006027~glycosaminoglycan catabolic process,GO:0016477~cell migration,GO:0030203~glycosaminoglycan metabolic process,GO:0060071~Wnt signaling pathway, planar cell polarity pathway,	GO:0005578~proteinaceous extracellular matrix,GO:0005615~extracellular space,GO:0005634~nucleus,GO:0005796~Golgi lumen,GO:0005886~plasma membrane,GO:0005887~integral component of plasma membrane,GO:0031225~anchored component of membrane,GO:0043202~lysosomal lumen,	GO:0043395~heparan sulfate proteoglycan binding,GO:1904929~coreceptor activity involved in Wnt signaling pathway, planar cell polarity pathway,	IPR001863:Glypican,IPR019803:Glypican, conserved site,		258315~Omodysplasia 1,			Cell membrane,Complete proteome,Dwarfism,Glycoprotein,GPI-anchor,Heparan sulfate,Lipoprotein,Membrane,Polymorphism,Proteoglycan,Proteomics identification,Reference proteome,Secreted,Signal,	chain:Glypican-6,chain:Secreted glypican-6,lipid moiety-binding region:GPI-anchor amidated serine,propeptide:Removed in mature form,sequence variant,signal peptide,
ENSG00000166923	gremlin 1, DAN family BMP antagonist(GREM1)	Homo sapiens				GO:0000902~cell morphogenesis,GO:0001658~branching involved in ureteric bud morphogenesis,GO:0002042~cell migration involved in sprouting angiogenesis,GO:0002092~positive regulation of receptor internalization,GO:0003257~positive regulation of transcription from RNA polymerase II promoter involved in myocardial precursor cell differentiation,GO:0003337~mesenchymal to epithelial transition involve…	GO:0005615~extracellular space,GO:0009986~cell surface,	GO:0005125~cytokine activity,GO:0005515~protein binding,GO:0016015~morphogen activity,GO:0030297~transmembrane receptor protein tyrosine kinase activator activity,GO:0036122~BMP binding,GO:0043184~vascular endothelial growth factor receptor 2 binding,GO:0048018~receptor agonist activity,	IPR004133:DAN,IPR006207:Cystine knot, C-terminal,IPR017159:Gremlin precursor,			PIRSF037254:gremlin precursor,	SM00041:CT,	3D-structure,Alternative splicing,Complete proteome,Cytokine,Direct protein sequencing,Disulfide bond,Glycoprotein,Reference proteome,Secreted,Signal,	chain:Gremlin-1,disulfide bond,domain:CTCK,glycosylation site:N-linked (GlcNAc...),signal peptide,splice variant,
ENSG00000183087	growth arrest specific 6(GAS6)	Homo sapiens				GO:0001764~neuron migration,GO:0001934~positive regulation of protein phosphorylation,GO:0001961~positive regulation of cytokine-mediated signaling pathway,GO:0002576~platelet degranulation,GO:0003104~positive regulation of glomerular filtration,GO:0006465~signal peptide processing,GO:0006468~protein phosphorylation,GO:0006888~ER to Golgi vesicle-mediated transport,GO:0006909~phagocytosis,GO:0006…	GO:0005576~extracellular region,GO:0005615~extracellular space,GO:0005737~cytoplasm,GO:0005788~endoplasmic reticulum lumen,GO:0005796~Golgi lumen,GO:0031093~platelet alpha granule lumen,GO:0070062~extracellular exosome,	GO:0001786~phosphatidylserine binding,GO:0005102~receptor binding,GO:0005245~voltage-gated calcium channel activity,GO:0005509~calcium ion binding,GO:0005515~protein binding,GO:0030296~protein tyrosine kinase activator activity,GO:0030971~receptor tyrosine kinase binding,GO:0043027~cysteine-type endopeptidase inhibitor activity involved in apoptotic process,GO:0048018~receptor agonist activity,GO…	IPR000152:EGF-type aspartate/asparagine hydroxylation site,IPR000294:Gamma-carboxyglutamic acid-rich (GLA) domain,IPR000742:Epidermal growth factor-like domain,IPR001791:Laminin G domain,IPR001881:EGF-like calcium-binding,IPR009030:Insulin-like growth factor binding protein, N-terminal,IPR013032:EGF-like, conserved site,IPR013320:Concanavalin A-like lectin/glucanase, subgroup,IPR017857:Coagulatio…				SM00069:GLA,SM00179:EGF_CA,SM00181:EGF,SM00282:LamG,	3D-structure,Alternative splicing,Calcium,Complete proteome,Disulfide bond,EGF-like domain,Gamma-carboxyglutamic acid,Glycoprotein,Growth regulation,Host-virus interaction,Metal-binding,Phosphoprotein,Polymorphism,Reference proteome,Repeat,Secreted,Signal,	chain:Growth arrest-specific protein 6,disulfide bond,domain:EGF-like 1; calcium-binding,domain:EGF-like 2; calcium-binding,domain:EGF-like 3; calcium-binding,domain:EGF-like 4; calcium-binding,domain:Gla,domain:Laminin G-like 1,domain:Laminin G-like 2,glycosylation site:N-linked (GlcNAc...),helix,metal ion-binding site:Calcium,metal ion-binding site:Calcium; via carbonyl oxygen,mutagenesis site,…
ENSG00000156466	growth differentiation factor 6(GDF6)	Homo sapiens				GO:0006915~apoptotic process,GO:0010862~positive regulation of pathway-restricted SMAD protein phosphorylation,GO:0030509~BMP signaling pathway,GO:0032332~positive regulation of chondrocyte differentiation,GO:0032924~activin receptor signaling pathway,GO:0040007~growth,GO:0042981~regulation of apoptotic process,GO:0043408~regulation of MAPK cascade,GO:0045444~fat cell differentiation,GO:0045666~p…	GO:0005576~extracellular region,GO:0005615~extracellular space,	GO:0005125~cytokine activity,GO:0005160~transforming growth factor beta receptor binding,GO:0008083~growth factor activity,GO:0042803~protein homodimerization activity,	IPR001111:Transforming growth factor-beta, N-terminal,IPR001839:Transforming growth factor-beta, C-terminal,IPR015615:Transforming growth factor-beta-related,IPR017948:Transforming growth factor beta, conserved site,	hsa04350:TGF-beta signaling pathway,hsa04390:Hippo signaling pathway,	118100~Klippel-Feil syndrome 1, autosomal dominant,613094~Microphthalmia, isolated 4,613703~Microphthalmia with coloboma 6, digenic,615360~Leber congenital amaurosis 17,		SM00204:TGFB,	Apoptosis,Chromosomal rearrangement,Cleavage on pair of basic residues,Complete proteome,Cytokine,Developmental protein,Disease mutation,Disulfide bond,Dwarfism,Glycoprotein,Growth factor,Leber congenital amaurosis,Microphthalmia,Polymorphism,Proteomics identification,Reference proteome,Secreted,Signal,	chain:Growth/differentiation factor 6,compositionally biased region:Poly-Arg,compositionally biased region:Poly-Pro,compositionally biased region:Poly-Ser,disulfide bond,glycosylation site:N-linked (GlcNAc...),sequence conflict,sequence variant,signal peptide,
ENSG00000164161	hedgehog interacting protein(HHIP)	Homo sapiens			Carbohydrate transport and metabolism,	GO:0005975~carbohydrate metabolic process,GO:0007224~smoothened signaling pathway,GO:0007405~neuroblast proliferation,GO:0009953~dorsal/ventral pattern formation,GO:0009968~negative regulation of signal transduction,GO:0040036~regulation of fibroblast growth factor receptor signaling pathway,GO:0045879~negative regulation of smoothened signaling pathway,GO:0048705~skeletal system morphogenesis,GO…	GO:0005576~extracellular region,GO:0005737~cytoplasm,GO:0005887~integral component of plasma membrane,GO:0009986~cell surface,GO:0060170~ciliary membrane,	GO:0005515~protein binding,GO:0008270~zinc ion binding,GO:0016901~oxidoreductase activity, acting on the CH-OH group of donors, quinone or similar compound as acceptor,GO:0048038~quinone binding,GO:0097108~hedgehog family protein binding,	IPR000742:Epidermal growth factor-like domain,IPR011041:Soluble quinoprotein glucose/sorbosone dehydrogenase,IPR011042:Six-bladed beta-propeller, TolB-like,IPR012938:Glucose/Sorbosone dehydrogenase,IPR013032:EGF-like, conserved site,IPR018143:Folate receptor-like,	hsa04024:cAMP signaling pathway,hsa04340:Hedgehog signaling pathway,hsa05200:Pathways in cancer,hsa05217:Basal cell carcinoma,			SM00181:EGF,	3D-structure,Alternative splicing,Cell membrane,Complete proteome,Cytoplasm,Disulfide bond,EGF-like domain,Glycoprotein,Membrane,Metal-binding,Polymorphism,Reference proteome,Repeat,Secreted,Signal,Zinc,	chain:Hedgehog-interacting protein,compositionally biased region:Arg-rich,disulfide bond,domain:EGF-like 1,domain:EGF-like 2,glycosylation site:N-linked (GlcNAc...),helix,sequence conflict,sequence variant,signal peptide,splice variant,strand,turn,
ENSG00000143341	hemicentin 1(HMCN1)	Homo sapiens				GO:0007049~cell cycle,GO:0007601~visual perception,GO:0050896~response to stimulus,GO:0051301~cell division,	GO:0005604~basement membrane,GO:0005938~cell cortex,GO:0030054~cell junction,GO:0031012~extracellular matrix,GO:0032154~cleavage furrow,GO:0070062~extracellular exosome,	GO:0005509~calcium ion binding,	IPR000152:EGF-type aspartate/asparagine hydroxylation site,IPR000742:Epidermal growth factor-like domain,IPR000884:Thrombospondin, type 1 repeat,IPR001881:EGF-like calcium-binding,IPR002035:von Willebrand factor, type A,IPR003598:Immunoglobulin subtype 2,IPR003599:Immunoglobulin subtype,IPR006605:G2 nidogen/fibulin G2F,IPR007110:Immunoglobulin-like domain,IPR009017:Green fluorescent protein,IPR00…		603075~Macular degeneration, age-related, 1,		SM00179:EGF_CA,SM00181:EGF,SM00209:TSP1,SM00406:IGv,SM00408:IGc2,SM00409:IG,SM00682:G2F,	Age-related macular degeneration,Alternative splicing,Basement membrane,Calcium,Cell cycle,Cell division,Cell junction,Complete proteome,Cytoplasm,Disease mutation,Disulfide bond,EGF-like domain,Extracellular matrix,Glycoprotein,Immunoglobulin domain,Polymorphism,Proteomics identification,Reference proteome,Repeat,Secreted,Sensory transduction,Signal,Vision,	chain:Hemicentin-1,disulfide bond,domain:EGF-like 1; calcium-binding,domain:EGF-like 2; calcium-binding,domain:EGF-like 3; calcium-binding,domain:EGF-like 4; calcium-binding,domain:EGF-like 5; calcium-binding,domain:EGF-like 6; calcium-binding,domain:EGF-like 7; calcium-binding,domain:Ig-like C2-type 1,domain:Ig-like C2-type 10,domain:Ig-like C2-type 11,domain:Ig-like C2-type 12,domain:Ig-like C2…
ENSG00000142798	heparan sulfate proteoglycan 2(HSPG2)	Homo sapiens				GO:0001523~retinoid metabolic process,GO:0001525~angiogenesis,GO:0006024~glycosaminoglycan biosynthetic process,GO:0006027~glycosaminoglycan catabolic process,GO:0022617~extracellular matrix disassembly,GO:0030198~extracellular matrix organization,GO:0030203~glycosaminoglycan metabolic process,GO:0042157~lipoprotein metabolic process,GO:0044267~cellular protein metabolic process,	GO:0005576~extracellular region,GO:0005604~basement membrane,GO:0005615~extracellular space,GO:0005796~Golgi lumen,GO:0005886~plasma membrane,GO:0005925~focal adhesion,GO:0031012~extracellular matrix,GO:0043202~lysosomal lumen,GO:0070062~extracellular exosome,	GO:0005509~calcium ion binding,GO:0005515~protein binding,GO:0008022~protein C-terminus binding,	IPR000034:Laminin B type IV,IPR000082:SEA domain,IPR000742:Epidermal growth factor-like domain,IPR001791:Laminin G domain,IPR001881:EGF-like calcium-binding,IPR002049:EGF-like, laminin,IPR002172:Low-density lipoprotein (LDL) receptor class A repeat,IPR003598:Immunoglobulin subtype 2,IPR003599:Immunoglobulin subtype,IPR007110:Immunoglobulin-like domain,IPR013032:EGF-like, conserved site,IPR013098:…	hsa04512:ECM-receptor interaction,hsa05161:Hepatitis B,hsa05205:Proteoglycans in cancer,	224410~Dyssegmental dysplasia, Silverman-Handmaker type,255800~Schwartz-Jampel syndrome, type 1,		SM00179:EGF_CA,SM00180:EGF_Lam,SM00181:EGF,SM00192:LDLa,SM00200:SEA,SM00281:LamB,SM00282:LamG,SM00406:IGv,SM00408:IGc2,SM00409:IG,	3D-structure,Angiogenesis,Basement membrane,Calcium,Complete proteome,Direct protein sequencing,Disease mutation,Disulfide bond,EGF-like domain,Extracellular matrix,Glycoprotein,Heparan sulfate,Immunoglobulin domain,Laminin EGF-like domain,Metal-binding,Polymorphism,Proteoglycan,Proteomics identification,Reference proteome,Repeat,Secreted,Signal,	chain:Basement membrane-specific heparan sulfate proteoglycan core protein,chain:Endorepellin,chain:LG3 peptide,disulfide bond,domain:EGF-like 1,domain:EGF-like 2,domain:EGF-like 3,domain:EGF-like 4,domain:Ig-like C2-type 1,domain:Ig-like C2-type 10,domain:Ig-like C2-type 11,domain:Ig-like C2-type 12,domain:Ig-like C2-type 13,domain:Ig-like C2-type 14,domain:Ig-like C2-type 15,domain:Ig-like C2-t…
ENSG00000019991	hepatocyte growth factor(HGF)	Homo sapiens		h_metPathway:Signaling of Hepatocyte Growth Factor Receptor,		GO:0000187~activation of MAPK activity,GO:0000902~cell morphogenesis,GO:0001837~epithelial to mesenchymal transition,GO:0001889~liver development,GO:0002576~platelet degranulation,GO:0006508~proteolysis,GO:0007067~mitotic nuclear division,GO:0008284~positive regulation of cell proliferation,GO:0010507~negative regulation of autophagy,GO:0014068~positive regulation of phosphatidylinositol 3-kinase…	GO:0005576~extracellular region,GO:0005615~extracellular space,GO:0016020~membrane,GO:0031093~platelet alpha granule lumen,	GO:0004252~serine-type endopeptidase activity,GO:0005515~protein binding,GO:0008083~growth factor activity,GO:0042056~chemoattractant activity,GO:0042802~identical protein binding,GO:0046982~protein heterodimerization activity,	IPR000001:Kringle,IPR001254:Peptidase S1,IPR001314:Peptidase S1A, chymotrypsin-type,IPR003609:Apple-like,IPR009003:Trypsin-like cysteine/serine peptidase domain,IPR013806:Kringle-like fold,IPR018056:Kringle, conserved site,IPR024174:Hepatocyte growth factor/macrophage stimulating protein 1,IPR027284:Hepatocyte growth factor,	hsa04014:Ras signaling pathway,hsa04015:Rap1 signaling pathway,hsa04151:PI3K-Akt signaling pathway,hsa04510:Focal adhesion,hsa05144:Malaria,hsa05200:Pathways in cancer,hsa05205:Proteoglycans in cancer,hsa05211:Renal cell carcinoma,hsa05218:Melanoma,	608265~Deafness, autosomal recessive 39,	PIRSF001152:hepatocyte growth factor/macrophage stimulating protein 1,PIRSF500183:hepatocyte growth factor [Parent=PIRSF001152],	SM00020:Tryp_SPc,SM00130:KR,SM00473:PAN_AP,	3D-structure,Alternative splicing,Complete proteome,Deafness,Direct protein sequencing,Disulfide bond,Glycoprotein,Growth factor,Kringle,Non-syndromic deafness,Polymorphism,Proteomics identification,Pyrrolidone carboxylic acid,Reference proteome,Repeat,Serine protease homolog,Signal,	chain:Hepatocyte growth factor alpha chain,chain:Hepatocyte growth factor beta chain,disulfide bond,domain:Kringle 1,domain:Kringle 2,domain:Kringle 3,domain:Kringle 4,domain:PAN,domain:Peptidase S1,glycosylation site:N-linked (GlcNAc...) (complex),glycosylation site:O-linked (GalNAc...),helix,modified residue,mutagenesis site,sequence conflict,sequence variant,signal peptide,splice variant,stran…
ENSG00000111727	host cell factor C2(HCFC2)	Homo sapiens				GO:0000122~negative regulation of transcription from RNA polymerase II promoter,GO:0006357~regulation of transcription from RNA polymerase II promoter,GO:0016032~viral process,	GO:0005634~nucleus,GO:0005654~nucleoplasm,GO:0005737~cytoplasm,GO:0005886~plasma membrane,	GO:0003713~transcription coactivator activity,	IPR003961:Fibronectin, type III,IPR006652:Kelch repeat type 1,IPR011043:Galactose oxidase/kelch, beta-propeller,IPR013783:Immunoglobulin-like fold,IPR015915:Kelch-type beta propeller,IPR015916:Galactose oxidase, beta-propeller,	hsa05168:Herpes simplex infection,			SM00060:FN3,	Alternative splicing,Complete proteome,Cytoplasm,Kelch repeat,Nucleus,Polymorphism,Proteomics identification,Reference proteome,Repeat,	chain:Host cell factor 2,domain:Fibronectin type-III 1,domain:Fibronectin type-III 2,domain:Fibronectin type-III 3,modified residue,repeat:Kelch 1,repeat:Kelch 2,repeat:Kelch 3,repeat:Kelch 4,sequence variant,
ENSG00000148702	hyaluronan binding protein 2(HABP2)	Homo sapiens				GO:0006508~proteolysis,GO:0007155~cell adhesion,	GO:0005576~extracellular region,GO:0005615~extracellular space,	GO:0004252~serine-type endopeptidase activity,GO:0005509~calcium ion binding,GO:0005539~glycosaminoglycan binding,GO:0005540~hyaluronic acid binding,	IPR000001:Kringle,IPR000538:Link,IPR000742:Epidermal growth factor-like domain,IPR001254:Peptidase S1,IPR001314:Peptidase S1A, chymotrypsin-type,IPR001881:EGF-like calcium-binding,IPR003006:Immunoglobulin/major histocompatibility complex, conserved site,IPR003599:Immunoglobulin subtype,IPR007110:Immunoglobulin-like domain,IPR009003:Trypsin-like cysteine/serine peptidase domain,IPR013032:EGF-like,…		188050~Venous thromboembolism, susceptibility to,616535~Thyroid cancer, nonmedullary, 5,		SM00020:Tryp_SPc,SM00130:KR,SM00179:EGF_CA,SM00181:EGF,SM00406:IGv,SM00409:IG,SM00445:LINK,	Alternative splicing,Cleavage on pair of basic residues,Coiled coil,Complete proteome,Direct protein sequencing,Disulfide bond,EGF-like domain,Glycoprotein,Hydrolase,Kringle,Polymorphism,Protease,Reference proteome,Repeat,Secreted,Serine protease,Signal,	active site:Charge relay system,chain:Hyaluronan-binding protein 2 27 kDa light chain,chain:Hyaluronan-binding protein 2 27 kDa light chain alternate form,chain:Hyaluronan-binding protein 2 50 kDa heavy chain,chain:Hyaluronan-binding protein 2 50 kDa heavy chain alternate form,disulfide bond,domain:EGF-like 1,domain:EGF-like 2,domain:EGF-like 3,domain:Kringle,domain:Peptidase S1,glycosylation sit…
ENSG00000122641	inhibin beta A subunit(INHBA)	Homo sapiens				GO:0000082~G1/S transition of mitotic cell cycle,GO:0001541~ovarian follicle development,GO:0001942~hair follicle development,GO:0002244~hematopoietic progenitor cell differentiation,GO:0006357~regulation of transcription from RNA polymerase II promoter,GO:0006952~defense response,GO:0007050~cell cycle arrest,GO:0007166~cell surface receptor signaling pathway,GO:0007267~cell-cell signaling,GO:000…	GO:0005576~extracellular region,GO:0043509~activin A complex,GO:0043512~inhibin A complex,GO:0048471~perinuclear region of cytoplasm,	GO:0005125~cytokine activity,GO:0005160~transforming growth factor beta receptor binding,GO:0005179~hormone activity,GO:0005515~protein binding,GO:0008083~growth factor activity,GO:0017046~peptide hormone binding,GO:0034711~inhibin binding,GO:0042802~identical protein binding,GO:0046982~protein heterodimerization activity,GO:0070699~type II activin receptor binding,	IPR000491:Inhibin, beta A subunit,IPR001111:Transforming growth factor-beta, N-terminal,IPR001839:Transforming growth factor-beta, C-terminal,IPR015615:Transforming growth factor-beta-related,IPR017948:Transforming growth factor beta, conserved site,	hsa04060:Cytokine-cytokine receptor interaction,hsa04350:TGF-beta signaling pathway,hsa04550:Signaling pathways regulating pluripotency of stem cells,			SM00204:TGFB,	3D-structure,Cleavage on pair of basic residues,Complete proteome,Disulfide bond,Glycoprotein,Growth factor,Hormone,Polymorphism,Reference proteome,Secreted,Signal,	chain:Inhibin beta A chain,disulfide bond,glycosylation site:N-linked (GlcNAc...),helix,sequence conflict,sequence variant,signal peptide,strand,turn,
ENSG00000017427	insulin like growth factor 1(IGF1)	Homo sapiens		h_badPathway:Regulation of BAD phosphorylation,h_erythPathway:Erythrocyte Differentiation Pathway,h_ghrelinPathway:Ghrelin: Regulation of Food Intake and Energy Homeostasis,h_hdacPathway:Control of skeletal myogenesis by HDAC & calcium/calmodulin-dependent kinase (CaMK),h_igf1mtorPathway:Skeletal muscle hypertrophy is regulated via AKT/mTOR pathway,h_igf1Pathway:IGF-1 Signaling Pathway,h_longevit…		GO:0000187~activation of MAPK activity,GO:0001501~skeletal system development,GO:0001775~cell activation,GO:0002576~platelet degranulation,GO:0006260~DNA replication,GO:0006928~movement of cell or subcellular component,GO:0007165~signal transduction,GO:0007265~Ras protein signal transduction,GO:0007517~muscle organ development,GO:0008283~cell proliferation,GO:0008284~positive regulation of cell p…	GO:0005576~extracellular region,GO:0005615~extracellular space,GO:0005886~plasma membrane,GO:0016942~insulin-like growth factor binding protein complex,GO:0031093~platelet alpha granule lumen,GO:0035867~alphav-beta3 integrin-IGF-1-IGF1R complex,GO:0042567~insulin-like growth factor ternary complex,GO:0070382~exocytic vesicle,	GO:0005158~insulin receptor binding,GO:0005159~insulin-like growth factor receptor binding,GO:0005178~integrin binding,GO:0005179~hormone activity,GO:0005515~protein binding,GO:0008083~growth factor activity,	IPR016179:Insulin-like,IPR022341:Insulin-like growth factor I,IPR022350:Insulin-like growth factor,IPR022352:Insulin family,IPR022353:Insulin, conserved site,	hsa04014:Ras signaling pathway,hsa04015:Rap1 signaling pathway,hsa04066:HIF-1 signaling pathway,hsa04068:FoxO signaling pathway,hsa04114:Oocyte meiosis,hsa04115:p53 signaling pathway,hsa04150:mTOR signaling pathway,hsa04151:PI3K-Akt signaling pathway,hsa04152:AMPK signaling pathway,hsa04510:Focal adhesion,hsa04550:Signaling pathways regulating pluripotency of stem cells,hsa04730:Long-term depress…	608747~Growth retardation with deafness and mental retardation due to IGF1 deficiency,		SM00078:IlGF,	3D-structure,Alternative splicing,Complete proteome,Deafness,Direct protein sequencing,Disulfide bond,Growth factor,Polymorphism,Proteomics identification,Reference proteome,Secreted,Signal,	chain:Insulin-like growth factor I,chain:Insulin-like growth factor IA,chain:Insulin-like growth factor IB,disulfide bond,helix,propeptide:E peptide,region of interest:A,region of interest:B,region of interest:C,region of interest:D,sequence variant,signal peptide,strand,turn,
ENSG00000146674	insulin like growth factor binding protein 3(IGFBP3)	Homo sapiens		h_ghrelinPathway:Ghrelin: Regulation of Food Intake and Energy Homeostasis,h_p53hypoxiaPathway:Hypoxia and p53 in the Cardiovascular system,		GO:0001558~regulation of cell growth,GO:0001649~osteoblast differentiation,GO:0001933~negative regulation of protein phosphorylation,GO:0006468~protein phosphorylation,GO:0006915~apoptotic process,GO:0008285~negative regulation of cell proliferation,GO:0009968~negative regulation of signal transduction,GO:0010906~regulation of glucose metabolic process,GO:0014912~negative regulation of smooth mus…	GO:0005576~extracellular region,GO:0005615~extracellular space,GO:0005634~nucleus,GO:0016942~insulin-like growth factor binding protein complex,GO:0042567~insulin-like growth factor ternary complex,GO:0070062~extracellular exosome,	GO:0001968~fibronectin binding,GO:0005515~protein binding,GO:0005520~insulin-like growth factor binding,GO:0008160~protein tyrosine phosphatase activator activity,GO:0031994~insulin-like growth factor I binding,GO:0031995~insulin-like growth factor II binding,GO:0046872~metal ion binding,	IPR000716:Thyroglobulin type-1,IPR000867:Insulin-like growth factor-binding protein, IGFBP,IPR009030:Insulin-like growth factor binding protein, N-terminal,IPR009168:Insulin-like growth factor binding protein,IPR012211:Insulin-like growth factor binding protein 3,IPR017891:Insulin-like growth factor binding protein, N-terminal, Cys-rich conserved site,IPR022321:Insulin-like growth factor-binding …	hsa04115:p53 signaling pathway,hsa05202:Transcriptional misregulation in cancer,			SM00121:IB,SM00211:TY,	Alternative splicing,Apoptosis,Complete proteome,Direct protein sequencing,Disulfide bond,Glycoprotein,Growth factor binding,Phosphoprotein,Polymorphism,Proteomics identification,Reference proteome,Secreted,Signal,	chain:Insulin-like growth factor-binding protein 3,compositionally biased region:Ser/Thr-rich,disulfide bond,domain:IGFBP N-terminal,domain:Thyroglobulin type-1,glycosylation site:N-linked (GlcNAc...),modified residue,region of interest:IGF-binding,sequence conflict,sequence variant,signal peptide,
ENSG00000141753	insulin like growth factor binding protein 4(IGFBP4)	Homo sapiens		h_ghrelinPathway:Ghrelin: Regulation of Food Intake and Energy Homeostasis,		GO:0001501~skeletal system development,GO:0001558~regulation of cell growth,GO:0006259~DNA metabolic process,GO:0006954~inflammatory response,GO:0007165~signal transduction,GO:0008283~cell proliferation,GO:0010906~regulation of glucose metabolic process,GO:0043410~positive regulation of MAPK cascade,GO:0043567~regulation of insulin-like growth factor receptor signaling pathway,GO:0043568~positive…	GO:0005576~extracellular region,GO:0005615~extracellular space,	GO:0005102~receptor binding,GO:0031994~insulin-like growth factor I binding,GO:0031995~insulin-like growth factor II binding,	IPR000716:Thyroglobulin type-1,IPR000867:Insulin-like growth factor-binding protein, IGFBP,IPR009030:Insulin-like growth factor binding protein, N-terminal,IPR009168:Insulin-like growth factor binding protein,IPR017891:Insulin-like growth factor binding protein, N-terminal, Cys-rich conserved site,IPR022321:Insulin-like growth factor-binding protein family 1-6, chordata,IPR022327:Insulin-like gro…				SM00121:IB,SM00211:TY,	3D-structure,Alternative splicing,Complete proteome,Direct protein sequencing,Disulfide bond,Glycoprotein,Growth factor binding,Phosphoprotein,Polymorphism,Reference proteome,Secreted,Signal,	chain:Insulin-like growth factor-binding protein 4,disulfide bond,domain:IGFBP N-terminal,domain:Thyroglobulin type-1,glycosylation site:N-linked (GlcNAc...),helix,sequence conflict,sequence variant,signal peptide,strand,turn,
ENSG00000115461	insulin like growth factor binding protein 5(IGFBP5)	Homo sapiens		h_ghrelinPathway:Ghrelin: Regulation of Food Intake and Energy Homeostasis,		GO:0001558~regulation of cell growth,GO:0001649~osteoblast differentiation,GO:0006006~glucose metabolic process,GO:0007165~signal transduction,GO:0007565~female pregnancy,GO:0007568~aging,GO:0010906~regulation of glucose metabolic process,GO:0014912~negative regulation of smooth muscle cell migration,GO:0017148~negative regulation of translation,GO:0030336~negative regulation of cell migration,GO…	GO:0005576~extracellular region,GO:0005622~intracellular,GO:0016942~insulin-like growth factor binding protein complex,GO:0042567~insulin-like growth factor ternary complex,	GO:0001968~fibronectin binding,GO:0005515~protein binding,GO:0031994~insulin-like growth factor I binding,GO:0031995~insulin-like growth factor II binding,	IPR000716:Thyroglobulin type-1,IPR000867:Insulin-like growth factor-binding protein, IGFBP,IPR009030:Insulin-like growth factor binding protein, N-terminal,IPR009168:Insulin-like growth factor binding protein,IPR012213:Insulin-like growth factor binding protein 5,IPR017891:Insulin-like growth factor binding protein, N-terminal, Cys-rich conserved site,IPR022321:Insulin-like growth factor-binding …				SM00121:IB,SM00211:TY,	3D-structure,Complete proteome,Direct protein sequencing,Disulfide bond,Glycoprotein,Growth factor binding,Phosphoprotein,Polymorphism,Proteomics identification,Reference proteome,Secreted,Signal,	chain:Insulin-like growth factor-binding protein 5,disulfide bond,domain:IGFBP N-terminal,domain:Thyroglobulin type-1,glycosylation site:O-linked (HexNAc...),helix,sequence variant,signal peptide,strand,
ENSG00000163453	insulin like growth factor binding protein 7(IGFBP7)	Homo sapiens				GO:0001558~regulation of cell growth,GO:0007155~cell adhesion,GO:0007566~embryo implantation,GO:0008285~negative regulation of cell proliferation,GO:0009408~response to heat,GO:0032526~response to retinoic acid,GO:0032870~cellular response to hormone stimulus,GO:0050810~regulation of steroid biosynthetic process,GO:0051414~response to cortisol,	GO:0005576~extracellular region,GO:0005615~extracellular space,GO:0031012~extracellular matrix,GO:0070062~extracellular exosome,	GO:0005515~protein binding,GO:0005520~insulin-like growth factor binding,	IPR000867:Insulin-like growth factor-binding protein, IGFBP,IPR002350:Kazal domain,IPR003599:Immunoglobulin subtype,IPR007110:Immunoglobulin-like domain,IPR009030:Insulin-like growth factor binding protein, N-terminal,IPR011390:Insulin-like growth factor binding protein-related protein (IGFBP-rP), MAC25,IPR013098:Immunoglobulin I-set,IPR013783:Immunoglobulin-like fold,		614224~Retinal arterial macroaneurysm with supravalvular pulmonic stenosis,	PIRSF018239:IGFBP-related protein, MAC25 type,	SM00121:IB,SM00280:KAZAL,SM00409:IG,	Alternative splicing,Cell adhesion,Complete proteome,Direct protein sequencing,Disulfide bond,Glycoprotein,Growth factor binding,Immunoglobulin domain,Phosphoprotein,Polymorphism,Reference proteome,RNA editing,Secreted,Signal,	chain:Insulin-like growth factor-binding protein 7,disulfide bond,domain:Ig-like C2-type,domain:IGFBP N-terminal,domain:Kazal-like,glycosylation site:N-linked (GlcNAc...),sequence conflict,sequence variant,signal peptide,
ENSG00000213949	integrin subunit alpha 1(ITGA1)	Homo sapiens				GO:0000187~activation of MAPK activity,GO:0006936~muscle contraction,GO:0007160~cell-matrix adhesion,GO:0007229~integrin-mediated signaling pathway,GO:0008285~negative regulation of cell proliferation,GO:0030198~extracellular matrix organization,GO:0030593~neutrophil chemotaxis,GO:0032516~positive regulation of phosphoprotein phosphatase activity,GO:0042059~negative regulation of epidermal growth…	GO:0001669~acrosomal vesicle,GO:0005886~plasma membrane,GO:0005925~focal adhesion,GO:0008305~integrin complex,GO:0009897~external side of plasma membrane,GO:0009986~cell surface,GO:0016020~membrane,GO:0034665~integrin alpha1-beta1 complex,GO:0043005~neuron projection,GO:0043204~perikaryon,GO:0045121~membrane raft,GO:0045178~basal part of cell,GO:0070062~extracellular exosome,	GO:0005102~receptor binding,GO:0005515~protein binding,GO:0005518~collagen binding,GO:0019903~protein phosphatase binding,GO:0046872~metal ion binding,GO:0098639~collagen binding involved in cell-matrix adhesion,	IPR000413:Integrin alpha chain,IPR002035:von Willebrand factor, type A,IPR013517:FG-GAP repeat,IPR013519:Integrin alpha beta-propellor,IPR013649:Integrin alpha-2,IPR018184:Integrin alpha chain, C-terminal cytoplasmic region, conserved site,	hsa04151:PI3K-Akt signaling pathway,hsa04510:Focal adhesion,hsa04512:ECM-receptor interaction,hsa04640:Hematopoietic cell lineage,hsa04810:Regulation of actin cytoskeleton,hsa05410:Hypertrophic cardiomyopathy (HCM),hsa05412:Arrhythmogenic right ventricular cardiomyopathy (ARVC),hsa05414:Dilated cardiomyopathy,			SM00191:Int_alpha,SM00327:VWA,	3D-structure,Calcium,Cell adhesion,Complete proteome,Disulfide bond,Glycoprotein,Integrin,Magnesium,Membrane,Metal-binding,Polymorphism,Receptor,Reference proteome,Repeat,Signal,Transmembrane,Transmembrane helix,	chain:Integrin alpha-1,disulfide bond,domain:VWFA,glycosylation site:N-linked (GlcNAc...),helix,repeat:FG-GAP 1,repeat:FG-GAP 2,repeat:FG-GAP 3,repeat:FG-GAP 4,repeat:FG-GAP 5,repeat:FG-GAP 6,repeat:FG-GAP 7,sequence conflict,sequence variant,short sequence motif:GFFKR motif,signal peptide,strand,topological domain:Cytoplasmic,topological domain:Extracellular,transmembrane region,turn,
ENSG00000137809	integrin subunit alpha 11(ITGA11)	Homo sapiens				GO:0001649~osteoblast differentiation,GO:0006929~substrate-dependent cell migration,GO:0007155~cell adhesion,GO:0007160~cell-matrix adhesion,GO:0007229~integrin-mediated signaling pathway,GO:0007517~muscle organ development,GO:0030198~extracellular matrix organization,GO:0033627~cell adhesion mediated by integrin,GO:0038065~collagen-activated signaling pathway,	GO:0005886~plasma membrane,GO:0005925~focal adhesion,GO:0008305~integrin complex,GO:0016020~membrane,GO:0034681~integrin alpha11-beta1 complex,	GO:0005518~collagen binding,GO:0038064~collagen receptor activity,GO:0046872~metal ion binding,GO:0098639~collagen binding involved in cell-matrix adhesion,	IPR000413:Integrin alpha chain,IPR002035:von Willebrand factor, type A,IPR013517:FG-GAP repeat,IPR013519:Integrin alpha beta-propellor,IPR013649:Integrin alpha-2,	hsa04151:PI3K-Akt signaling pathway,hsa04510:Focal adhesion,hsa04512:ECM-receptor interaction,hsa04810:Regulation of actin cytoskeleton,hsa05410:Hypertrophic cardiomyopathy (HCM),hsa05412:Arrhythmogenic right ventricular cardiomyopathy (ARVC),hsa05414:Dilated cardiomyopathy,			SM00191:Int_alpha,SM00327:VWA,	Alternative splicing,Calcium,Cell adhesion,Complete proteome,Disulfide bond,Glycoprotein,Integrin,Magnesium,Membrane,Metal-binding,Polymorphism,Receptor,Reference proteome,Repeat,Signal,Transmembrane,Transmembrane helix,	chain:Integrin alpha-11,compositionally biased region:Poly-Arg,compositionally biased region:Poly-Leu,disulfide bond,domain:VWFA,glycosylation site:N-linked (GlcNAc...),mutagenesis site,repeat:FG-GAP 1,repeat:FG-GAP 2,repeat:FG-GAP 3,repeat:FG-GAP 4,repeat:FG-GAP 5,repeat:FG-GAP 6,repeat:FG-GAP 7,sequence variant,signal peptide,topological domain:Cytoplasmic,topological domain:Extracellular,trans…
ENSG00000164171	integrin subunit alpha 2(ITGA2)	Homo sapiens				GO:0001666~response to hypoxia,GO:0002687~positive regulation of leukocyte migration,GO:0006929~substrate-dependent cell migration,GO:0006971~hypotonic response,GO:0007155~cell adhesion,GO:0007160~cell-matrix adhesion,GO:0007229~integrin-mediated signaling pathway,GO:0007565~female pregnancy,GO:0007596~blood coagulation,GO:0008283~cell proliferation,GO:0009887~organ morphogenesis,GO:0010634~posit…	GO:0005634~nucleus,GO:0005886~plasma membrane,GO:0005925~focal adhesion,GO:0008305~integrin complex,GO:0009897~external side of plasma membrane,GO:0009986~cell surface,GO:0034666~integrin alpha2-beta1 complex,GO:0043679~axon terminus,GO:0045178~basal part of cell,GO:0048471~perinuclear region of cytoplasm,	GO:0001618~virus receptor activity,GO:0005178~integrin binding,GO:0005515~protein binding,GO:0005518~collagen binding,GO:0032403~protein complex binding,GO:0038064~collagen receptor activity,GO:0043236~laminin binding,GO:0046872~metal ion binding,GO:0046982~protein heterodimerization activity,GO:0098639~collagen binding involved in cell-matrix adhesion,	IPR000413:Integrin alpha chain,IPR002035:von Willebrand factor, type A,IPR013517:FG-GAP repeat,IPR013519:Integrin alpha beta-propellor,IPR013649:Integrin alpha-2,IPR018184:Integrin alpha chain, C-terminal cytoplasmic region, conserved site,	hsa04145:Phagosome,hsa04151:PI3K-Akt signaling pathway,hsa04510:Focal adhesion,hsa04512:ECM-receptor interaction,hsa04611:Platelet activation,hsa04640:Hematopoietic cell lineage,hsa04810:Regulation of actin cytoskeleton,hsa05200:Pathways in cancer,hsa05205:Proteoglycans in cancer,hsa05222:Small cell lung cancer,hsa05410:Hypertrophic cardiomyopathy (HCM),hsa05412:Arrhythmogenic right ventricular c…	614200~Glycoprotein Ia deficiency,		SM00191:Int_alpha,SM00327:VWA,	3D-structure,Calcium,Cell adhesion,Complete proteome,Direct protein sequencing,Disulfide bond,Glycoprotein,Host cell receptor for virus entry,Host-virus interaction,Integrin,Magnesium,Membrane,Metal-binding,Polymorphism,Proteomics identification,Receptor,Reference proteome,Repeat,Signal,Transmembrane,Transmembrane helix,	chain:Integrin alpha-2,disulfide bond,domain:VWFA,glycosylation site:N-linked (GlcNAc...),helix,modified residue,mutagenesis site,region of interest:Interaction with HPS5,repeat:FG-GAP 1,repeat:FG-GAP 2,repeat:FG-GAP 3,repeat:FG-GAP 4,repeat:FG-GAP 5,repeat:FG-GAP 6,repeat:FG-GAP 7,sequence conflict,sequence variant,short sequence motif:GFFKR motif,signal peptide,strand,topological domain:Cytopla…
ENSG00000005884	integrin subunit alpha 3(ITGA3)	Homo sapiens				GO:0001764~neuron migration,GO:0007155~cell adhesion,GO:0007160~cell-matrix adhesion,GO:0007229~integrin-mediated signaling pathway,GO:0007507~heart development,GO:0007613~memory,GO:0010628~positive regulation of gene expression,GO:0010634~positive regulation of epithelial cell migration,GO:0010811~positive regulation of cell-substrate adhesion,GO:0010976~positive regulation of neuron projection …	GO:0005886~plasma membrane,GO:0005925~focal adhesion,GO:0008305~integrin complex,GO:0009897~external side of plasma membrane,GO:0009986~cell surface,GO:0016323~basolateral plasma membrane,GO:0030426~growth cone,GO:0031527~filopodium membrane,GO:0034667~integrin alpha3-beta1 complex,GO:0043235~receptor complex,GO:0048471~perinuclear region of cytoplasm,GO:0060076~excitatory synapse,GO:0070062~extr…	GO:0001948~glycoprotein binding,GO:0001968~fibronectin binding,GO:0002020~protease binding,GO:0005178~integrin binding,GO:0005515~protein binding,GO:0005518~collagen binding,GO:0019904~protein domain specific binding,GO:0043236~laminin binding,GO:0046872~metal ion binding,GO:0046982~protein heterodimerization activity,	IPR000413:Integrin alpha chain,IPR013517:FG-GAP repeat,IPR013519:Integrin alpha beta-propellor,IPR013649:Integrin alpha-2,IPR018184:Integrin alpha chain, C-terminal cytoplasmic region, conserved site,	hsa04151:PI3K-Akt signaling pathway,hsa04510:Focal adhesion,hsa04512:ECM-receptor interaction,hsa04640:Hematopoietic cell lineage,hsa04810:Regulation of actin cytoskeleton,hsa05200:Pathways in cancer,hsa05222:Small cell lung cancer,hsa05410:Hypertrophic cardiomyopathy (HCM),hsa05412:Arrhythmogenic right ventricular cardiomyopathy (ARVC),hsa05414:Dilated cardiomyopathy,	614748~Interstitial lung disease, nephrotic syndrome, and epidermolysis bullosa, congenital,		SM00191:Int_alpha,	Alternative splicing,Calcium,Cell adhesion,Cell junction,Cell membrane,Cell projection,Cleavage on pair of basic residues,Complete proteome,Direct protein sequencing,Disulfide bond,Epidermolysis bullosa,Glycoprotein,Integrin,Lipoprotein,Membrane,Metal-binding,Palmitate,Phosphoprotein,Polymorphism,Proteomics identification,Receptor,Reference proteome,Repeat,Signal,Transmembrane,Transmembrane helix,	chain:Integrin alpha-3,chain:Integrin alpha-3 heavy chain,chain:Integrin alpha-3 light chain,disulfide bond,glycosylation site:N-linked (GlcNAc...),region of interest:Interaction with HPS5,repeat:FG-GAP 1,repeat:FG-GAP 2,repeat:FG-GAP 3,repeat:FG-GAP 4,repeat:FG-GAP 5,repeat:FG-GAP 6,repeat:FG-GAP 7,sequence variant,short sequence motif:GFFKR motif,signal peptide,splice variant,topological domain…
ENSG00000115232	integrin subunit alpha 4(ITGA4)	Homo sapiens		h_LairPathway:Cells and Molecules involved in local acute inflammatory response,h_lymPathway:Adhesion and Diapedesis of Lymphocytes,h_lymphocytePathway:Adhesion Molecules on Lymphocyte,h_monocytePathway:Monocyte and its Surface Molecules,		GO:0003366~cell-matrix adhesion involved in ameboidal cell migration,GO:0007155~cell adhesion,GO:0007159~leukocyte cell-cell adhesion,GO:0007160~cell-matrix adhesion,GO:0007229~integrin-mediated signaling pathway,GO:0030183~B cell differentiation,GO:0030198~extracellular matrix organization,GO:0034113~heterotypic cell-cell adhesion,GO:0034446~substrate adhesion-dependent cell spreading,GO:0035987…	GO:0005886~plasma membrane,GO:0005925~focal adhesion,GO:0008305~integrin complex,GO:0009986~cell surface,GO:0016020~membrane,GO:0016021~integral component of membrane,GO:0034669~integrin alpha4-beta7 complex,GO:0070062~extracellular exosome,	GO:0001968~fibronectin binding,GO:0003823~antigen binding,GO:0005515~protein binding,GO:0015026~coreceptor activity,GO:0019960~C-X3-C chemokine binding,GO:0046872~metal ion binding,GO:0050839~cell adhesion molecule binding,GO:1990405~protein antigen binding,	IPR000413:Integrin alpha chain,IPR013517:FG-GAP repeat,IPR013519:Integrin alpha beta-propellor,IPR013649:Integrin alpha-2,IPR018184:Integrin alpha chain, C-terminal cytoplasmic region, conserved site,	hsa04151:PI3K-Akt signaling pathway,hsa04510:Focal adhesion,hsa04512:ECM-receptor interaction,hsa04514:Cell adhesion molecules (CAMs),hsa04640:Hematopoietic cell lineage,hsa04670:Leukocyte transendothelial migration,hsa04672:Intestinal immune network for IgA production,hsa04810:Regulation of actin cytoskeleton,hsa05140:Leishmaniasis,hsa05410:Hypertrophic cardiomyopathy (HCM),hsa05412:Arrhythmogen…			SM00191:Int_alpha,	3D-structure,Alternative splicing,Calcium,Cell adhesion,Complete proteome,Direct protein sequencing,Disulfide bond,Glycoprotein,Integrin,Membrane,Metal-binding,Phosphoprotein,Polymorphism,Proteomics identification,Receptor,Reference proteome,Repeat,Signal,Transmembrane,Transmembrane helix,	chain:Integrin alpha-4,disulfide bond,glycosylation site:N-linked (GlcNAc...),modified residue,mutagenesis site,repeat:FG-GAP 1,repeat:FG-GAP 2,repeat:FG-GAP 3,repeat:FG-GAP 4,repeat:FG-GAP 5,repeat:FG-GAP 6,repeat:FG-GAP 7,sequence variant,short sequence motif:GFFKR motif,short sequence motif:SG1,signal peptide,site:Cleavage,topological domain:Cytoplasmic,topological domain:Extracellular,transme…
ENSG00000161638	integrin subunit alpha 5(ITGA5)	Homo sapiens				GO:0001525~angiogenesis,GO:0007044~cell-substrate junction assembly,GO:0007155~cell adhesion,GO:0007157~heterophilic cell-cell adhesion via plasma membrane cell adhesion molecules,GO:0007159~leukocyte cell-cell adhesion,GO:0007229~integrin-mediated signaling pathway,GO:0007613~memory,GO:0010811~positive regulation of cell-substrate adhesion,GO:0030198~extracellular matrix organization,GO:0030335~…	GO:0001726~ruffle,GO:0005783~endoplasmic reticulum,GO:0005794~Golgi apparatus,GO:0005886~plasma membrane,GO:0005911~cell-cell junction,GO:0005925~focal adhesion,GO:0008305~integrin complex,GO:0009897~external side of plasma membrane,GO:0009986~cell surface,GO:0016021~integral component of membrane,GO:0031410~cytoplasmic vesicle,GO:0032587~ruffle membrane,GO:0045202~synapse,GO:0071062~alphav-beta3…	GO:0001618~virus receptor activity,GO:0005154~epidermal growth factor receptor binding,GO:0005161~platelet-derived growth factor receptor binding,GO:0005178~integrin binding,GO:0005515~protein binding,GO:0043184~vascular endothelial growth factor receptor 2 binding,GO:0046872~metal ion binding,	IPR000413:Integrin alpha chain,IPR013517:FG-GAP repeat,IPR013519:Integrin alpha beta-propellor,IPR013649:Integrin alpha-2,IPR018184:Integrin alpha chain, C-terminal cytoplasmic region, conserved site,	hsa04145:Phagosome,hsa04151:PI3K-Akt signaling pathway,hsa04510:Focal adhesion,hsa04512:ECM-receptor interaction,hsa04640:Hematopoietic cell lineage,hsa04810:Regulation of actin cytoskeleton,hsa05100:Bacterial invasion of epithelial cells,hsa05131:Shigellosis,hsa05133:Pertussis,hsa05205:Proteoglycans in cancer,hsa05206:MicroRNAs in cancer,hsa05410:Hypertrophic cardiomyopathy (HCM),hsa05412:Arrhyt…			SM00191:Int_alpha,	3D-structure,Calcium,Cell adhesion,Cell junction,Cleavage on pair of basic residues,Complete proteome,Direct protein sequencing,Disulfide bond,Glycoprotein,Host cell receptor for virus entry,Host-virus interaction,Integrin,Membrane,Metal-binding,Phosphoprotein,Polymorphism,Proteomics identification,Receptor,Reference proteome,Repeat,Signal,Transmembrane,Transmembrane helix,	chain:Integrin alpha-5,chain:Integrin alpha-5 heavy chain,chain:Integrin alpha-5 light chain,disulfide bond,glycosylation site:N-linked (GlcNAc...),region of interest:Interaction with HPS5,repeat:FG-GAP 1,repeat:FG-GAP 2,repeat:FG-GAP 3,repeat:FG-GAP 4,repeat:FG-GAP 5,repeat:FG-GAP 6,repeat:FG-GAP 7,sequence conflict,sequence variant,short sequence motif:GFFKR motif,signal peptide,topological dom…
ENSG00000091409	integrin subunit alpha 6(ITGA6)	Homo sapiens				GO:0007044~cell-substrate junction assembly,GO:0007155~cell adhesion,GO:0007160~cell-matrix adhesion,GO:0007229~integrin-mediated signaling pathway,GO:0010668~ectodermal cell differentiation,GO:0010811~positive regulation of cell-substrate adhesion,GO:0016337~single organismal cell-cell adhesion,GO:0022409~positive regulation of cell-cell adhesion,GO:0030198~extracellular matrix organization,GO:0…	GO:0005604~basement membrane,GO:0005886~plasma membrane,GO:0005913~cell-cell adherens junction,GO:0005925~focal adhesion,GO:0008305~integrin complex,GO:0009897~external side of plasma membrane,GO:0009925~basal plasma membrane,GO:0009986~cell surface,GO:0016021~integral component of membrane,GO:0030056~hemidesmosome,GO:0030175~filopodium,GO:0034676~integrin alpha6-beta4 complex,	GO:0005178~integrin binding,GO:0005515~protein binding,GO:0031994~insulin-like growth factor I binding,GO:0038132~neuregulin binding,GO:0043236~laminin binding,GO:0046872~metal ion binding,GO:0098641~cadherin binding involved in cell-cell adhesion,	IPR000413:Integrin alpha chain,IPR013517:FG-GAP repeat,IPR013519:Integrin alpha beta-propellor,IPR013649:Integrin alpha-2,IPR018184:Integrin alpha chain, C-terminal cytoplasmic region, conserved site,	hsa04151:PI3K-Akt signaling pathway,hsa04510:Focal adhesion,hsa04512:ECM-receptor interaction,hsa04514:Cell adhesion molecules (CAMs),hsa04640:Hematopoietic cell lineage,hsa04810:Regulation of actin cytoskeleton,hsa05145:Toxoplasmosis,hsa05200:Pathways in cancer,hsa05222:Small cell lung cancer,hsa05410:Hypertrophic cardiomyopathy (HCM),hsa05412:Arrhythmogenic right ventricular cardiomyopathy (ARV…	226730~Epidermolysis bullosa, junctional, with pyloric stenosis,		SM00191:Int_alpha,	Alternative splicing,Calcium,Cell adhesion,Cell membrane,Cleavage on pair of basic residues,Complete proteome,Direct protein sequencing,Disulfide bond,Epidermolysis bullosa,Glycoprotein,Integrin,Lipoprotein,Membrane,Metal-binding,Palmitate,Phosphoprotein,Proteomics identification,Receptor,Reference proteome,Repeat,Signal,Transmembrane,Transmembrane helix,	chain:Integrin alpha-6,chain:Integrin alpha-6 heavy chain,chain:Integrin alpha-6 light chain,disulfide bond,glycosylation site:N-linked (GlcNAc...),region of interest:Interaction with HPS5,repeat:FG-GAP 1,repeat:FG-GAP 2,repeat:FG-GAP 3,repeat:FG-GAP 4,repeat:FG-GAP 5,repeat:FG-GAP 6,repeat:FG-GAP 7,sequence conflict,short sequence motif:GFFKR motif,signal peptide,splice variant,topological domai…
ENSG00000077943	integrin subunit alpha 8(ITGA8)	Homo sapiens				GO:0001656~metanephros development,GO:0001822~kidney development,GO:0007155~cell adhesion,GO:0007160~cell-matrix adhesion,GO:0007229~integrin-mediated signaling pathway,GO:0007420~brain development,GO:0007613~memory,GO:0016337~single organismal cell-cell adhesion,GO:0030030~cell projection organization,GO:0030198~extracellular matrix organization,GO:0030511~positive regulation of transforming gro…	GO:0005783~endoplasmic reticulum,GO:0005886~plasma membrane,GO:0005925~focal adhesion,GO:0008305~integrin complex,GO:0009986~cell surface,GO:0014069~postsynaptic density,GO:0032591~dendritic spine membrane,GO:0034678~integrin alpha8-beta1 complex,GO:0043204~perikaryon,GO:0045177~apical part of cell,	GO:0046872~metal ion binding,	IPR000413:Integrin alpha chain,IPR013517:FG-GAP repeat,IPR013519:Integrin alpha beta-propellor,IPR013649:Integrin alpha-2,IPR018184:Integrin alpha chain, C-terminal cytoplasmic region, conserved site,	hsa04151:PI3K-Akt signaling pathway,hsa04510:Focal adhesion,hsa04512:ECM-receptor interaction,hsa04514:Cell adhesion molecules (CAMs),hsa04810:Regulation of actin cytoskeleton,hsa05410:Hypertrophic cardiomyopathy (HCM),hsa05412:Arrhythmogenic right ventricular cardiomyopathy (ARVC),hsa05414:Dilated cardiomyopathy,	191830~Renal hypodysplasia/aplasia 1,		SM00191:Int_alpha,	Calcium,Cell adhesion,Cell membrane,Cleavage on pair of basic residues,Complete proteome,Developmental protein,Differentiation,Disease mutation,Disulfide bond,Glycoprotein,Integrin,Membrane,Metal-binding,Neurogenesis,Polymorphism,Receptor,Reference proteome,Repeat,Signal,Transmembrane,Transmembrane helix,	chain:Integrin alpha-8,chain:Integrin alpha-8 heavy chain,chain:Integrin alpha-8 light chain,disulfide bond,glycosylation site:N-linked (GlcNAc...),repeat:FG-GAP 1,repeat:FG-GAP 2,repeat:FG-GAP 3,repeat:FG-GAP 4,repeat:FG-GAP 5,repeat:FG-GAP 6,repeat:FG-GAP 7,sequence conflict,sequence variant,short sequence motif:Cell attachment site,signal peptide,topological domain:Cytoplasmic,topological doma…
ENSG00000144668	integrin subunit alpha 9(ITGA9)	Homo sapiens				GO:0007155~cell adhesion,GO:0007229~integrin-mediated signaling pathway,GO:0030198~extracellular matrix organization,GO:0030593~neutrophil chemotaxis,GO:0042060~wound healing,	GO:0005886~plasma membrane,GO:0008305~integrin complex,GO:0009925~basal plasma membrane,GO:0034679~integrin alpha9-beta1 complex,	GO:0005518~collagen binding,GO:0043236~laminin binding,GO:0046872~metal ion binding,	IPR000413:Integrin alpha chain,IPR013517:FG-GAP repeat,IPR013519:Integrin alpha beta-propellor,IPR013649:Integrin alpha-2,IPR018184:Integrin alpha chain, C-terminal cytoplasmic region, conserved site,	hsa04151:PI3K-Akt signaling pathway,hsa04510:Focal adhesion,hsa04512:ECM-receptor interaction,hsa04514:Cell adhesion molecules (CAMs),hsa04810:Regulation of actin cytoskeleton,hsa05410:Hypertrophic cardiomyopathy (HCM),hsa05412:Arrhythmogenic right ventricular cardiomyopathy (ARVC),hsa05414:Dilated cardiomyopathy,			SM00191:Int_alpha,	Calcium,Cell adhesion,Complete proteome,Direct protein sequencing,Disulfide bond,Glycoprotein,Integrin,Membrane,Metal-binding,Polymorphism,Proteomics identification,Receptor,Reference proteome,Repeat,Signal,Transmembrane,Transmembrane helix,	chain:Integrin alpha-9,disulfide bond,glycosylation site:N-linked (GlcNAc...),repeat:FG-GAP 1,repeat:FG-GAP 2,repeat:FG-GAP 3,repeat:FG-GAP 4,repeat:FG-GAP 5,repeat:FG-GAP 6,repeat:FG-GAP 7,sequence variant,short sequence motif:GFFKR motif,signal peptide,site:Cleavage,topological domain:Cytoplasmic,topological domain:Extracellular,transmembrane region,
ENSG00000005844	integrin subunit alpha L(ITGAL)	Homo sapiens		h_blymphocytePathway:B Lymphocyte Cell Surface Molecules,h_ctlPathway:CTL mediated immune response against target cells ,h_granulocytesPathway:Adhesion and Diapedesis of Granulocytes,h_LairPathway:Cells and Molecules involved in local acute inflammatory response,h_lymPathway:Adhesion and Diapedesis of Lymphocytes,h_lymphocytePathway:Adhesion Molecules on Lymphocyte,h_monocytePathway:Monocyte and …		GO:0002291~T cell activation via T cell receptor contact with antigen bound to MHC molecule on antigen presenting cell,GO:0006909~phagocytosis,GO:0006928~movement of cell or subcellular component,GO:0006954~inflammatory response,GO:0007155~cell adhesion,GO:0007157~heterophilic cell-cell adhesion via plasma membrane cell adhesion molecules,GO:0007159~leukocyte cell-cell adhesion,GO:0007160~cell-ma…	GO:0005886~plasma membrane,GO:0008305~integrin complex,GO:0009986~cell surface,GO:0016020~membrane,GO:0016021~integral component of membrane,GO:0034687~integrin alphaL-beta2 complex,GO:0070062~extracellular exosome,	GO:0005515~protein binding,GO:0030369~ICAM-3 receptor activity,GO:0032403~protein complex binding,GO:0046872~metal ion binding,GO:0046982~protein heterodimerization activity,GO:0050839~cell adhesion molecule binding,	IPR000413:Integrin alpha chain,IPR002035:von Willebrand factor, type A,IPR013517:FG-GAP repeat,IPR013519:Integrin alpha beta-propellor,IPR013649:Integrin alpha-2,IPR018184:Integrin alpha chain, C-terminal cytoplasmic region, conserved site,	hsa04015:Rap1 signaling pathway,hsa04514:Cell adhesion molecules (CAMs),hsa04650:Natural killer cell mediated cytotoxicity,hsa04670:Leukocyte transendothelial migration,hsa04810:Regulation of actin cytoskeleton,hsa05144:Malaria,hsa05150:Staphylococcus aureus infection,hsa05166:HTLV-I infection,hsa05169:Epstein-Barr virus infection,hsa05323:Rheumatoid arthritis,hsa05416:Viral myocarditis,			SM00191:Int_alpha,SM00327:VWA,	3D-structure,Alternative splicing,Calcium,Cell adhesion,Cell membrane,Complete proteome,Direct protein sequencing,Disulfide bond,Glycoprotein,Integrin,Magnesium,Membrane,Metal-binding,Phagocytosis,Phosphoprotein,Polymorphism,Proteomics identification,Receptor,Reference proteome,Repeat,Signal,Transmembrane,Transmembrane helix,	chain:Integrin alpha-L,disulfide bond,domain:VWFA,glycosylation site:N-linked (GlcNAc...),helix,repeat:FG-GAP 1,repeat:FG-GAP 2,repeat:FG-GAP 3,repeat:FG-GAP 4,repeat:FG-GAP 5,repeat:FG-GAP 6,repeat:FG-GAP 7,sequence conflict,sequence variant,short sequence motif:GFFKR motif,signal peptide,splice variant,strand,topological domain:Cytoplasmic,topological domain:Extracellular,transmembrane region,t…
[truncated: 110 more rows]

## Sheet: Table S7
Supplementary Table S7. Correlation of MCT transcripts with age (ranging between 36-86) at cancer diagnosis. Pearson correlation analysis for each MCT was conducted for n=187 samples
Genes	r-values	p-values
SLC16A10*	0.0222583	0.762367
SLC16A7*	-0.057302	0.435992
SLC16A5*	0.0441087	0.54889
SLC16A1-AS1*	0.00424607	0.954007
SLC16A2*	0.0176395	0.810627
SLC16A4*	-0.0485774	0.509111
SLC16A6*	-0.0330344	0.653553
SLC16A9*	0.115891	0.114225
SLC16A13*	0.0613036	0.404576
SLC16A1	0.0623621	0.396495
SLC16A3	0.0883004	0.229463
SLC16A14	-0.0771967	0.293655
*MCT genes that are differentially expressed in PDAC tumour stroma (FDR<0.05)
Mean and median ages were 68.3 and 69 years, respectively

## Sheet: Table S8
Supplementary Table S8. Correlation of ECM and their related transcripts with age (ranging between 36-86) at cancer diagnosis. Pearson correlation analysis was conducted for n=187 samples.
Genes	r-values	p-values
ITGAL	-0.013972	0.849472
ITGA3	0.127975	0.0809016
ADAM22	0.00960253	0.896222
ANOS1	-0.0225803	0.759034
DCN	-0.0898465	0.221379
IGF1	-0.0465236	0.527205
[truncated: 249 more rows]

## Sheet: TableS9
Table S9. The degree of interactions existing between MCT and ECM genes based on the expression levels in the Birnbaum (validation) dataset as revealed by the causal hypernetwork analysis.
[truncated: 491 more rows]

[truncated: 2 more sheets: Table S10, Table S11]
